# Supplementary material for: Bis(4,4′-sulfanediyldipyridinium) tetra­chloridonickelate(II) dichloride
Source: Acta Crystallogr Sect E Struct Rep Online. 2012 Dec 15;69(Pt 1):m59. doi: 10.1107/S1600536812050623 (PMC3588299; doi:10.1107/S1600536812050623)
Supplement: Supplementary file 1 [file e-69-00m59-sup1.cif]

##############################################################################
#                                                                            #
# This CIF contains the data in a paper accepted for publication in          #
# Acta Crystallographica Section E. It conforms to the requirements of       #
# Notes for Authors for Acta Crystallographica Section E, and has been       #
# peer reviewed under the auspices of the IUCr Commission on Journals.       #
#                                                                            #
# Full details of the Crystallographic Information File format               #
# are given in the paper "The Crystallographic Information File (CIF):       #
# a New Standard Archive File for Crystallography" by S. R. Hall, F. H.      #
# Allen and I. D. Brown [Acta Cryst. (1991), A47, 655-685].                  #
#                                                                            #
# The current version of the core CIF dictionary is obtainable from          #
# ftp://ftp.iucr.org/pub/cif_core.dic.                                       #
#                                                                            #
# Software is freely available for graphical display of the structure(s)     #
# in this CIF. For information consult the CIF software page                 #
# http://www.iucr.org/resources/cif/software.                                #
#                                                                            #
# This file may be used for bona fide research purposes within the           #
# scientific community so long as proper attribution is given to the journal # 
# article from which it was obtained.                                        #
#                                                                            #
##############################################################################
data_I
_audit_creation_method     SHELXL-97
_chemical_name_systematic
;
Bis(4,4'-sulfanediyldipyridinium) tetrachloridonickelate(II) dichloride
;
_chemical_name_common     ?
_chemical_formula_moiety     '2(C10 H10 N2 S 2+), Cl4 Ni 2-, 2(Cl -)'
_chemical_formula_sum     'C20 H20 Cl6 N4 Ni S2'
_chemical_formula_iupac     '(C10 H10 N2 S)2 [Ni Cl4] Cl2'
_chemical_formula_weight     651.93
_chemical_melting_point     ?
_symmetry_cell_setting     monoclinic
_symmetry_space_group_name_H-M     'C 2/c'
_symmetry_space_group_name_Hall     '-C 2yc'
loop_
    _symmetry_equiv_pos_as_xyz
    'x, y, z'
    '-x, y, -z+1/2'
    'x+1/2, y+1/2, z'
    '-x+1/2, y+1/2, -z+1/2'
    '-x, -y, -z'
    'x, -y, z-1/2'
    '-x+1/2, -y+1/2, -z'
    'x+1/2, -y+1/2, z-1/2'
_cell_length_a     19.0497(9)
_cell_length_b     8.0534(5)
_cell_length_c     17.7883(11)
_cell_angle_alpha     90.00
_cell_angle_beta     92.368(6)
_cell_angle_gamma     90.00
_cell_volume     2726.7(3)
_cell_formula_units_Z     4
_cell_measurement_reflns_used     10707
_cell_measurement_theta_min     2.29
_cell_measurement_theta_max     27.91
_cell_measurement_temperature     200(2)
_exptl_crystal_description     needle
_exptl_crystal_colour     blue
_exptl_crystal_size_max     0.32
_exptl_crystal_size_mid     0.13
_exptl_crystal_size_min     0.07
_exptl_crystal_density_diffrn     1.588
_exptl_crystal_density_meas     ?
_exptl_crystal_density_method     'not measured'
_exptl_crystal_F_000     1320
_exptl_absorpt_coefficient_mu     1.470
_exptl_absorpt_correction_type     numerical
_exptl_absorpt_process_details     '(X-SHAPE and X-RED32; Stoe & Cie, 2008)'
_exptl_absorpt_correction_T_min     0.789
_exptl_absorpt_correction_T_max     0.899
_exptl_special_details     ?
_diffrn_ambient_temperature     200(2)
_diffrn_radiation_type     MoK\a
_diffrn_radiation_wavelength     0.71073
_diffrn_radiation_source     'fine-focus sealed tube'
_diffrn_radiation_monochromator     graphite
_diffrn_measurement_device_type     'Stoe IPDS-1'
_diffrn_measurement_method     'Phi scans'
_diffrn_detector_area_resol_mean     ?
_diffrn_reflns_number     10707
_diffrn_reflns_av_R_equivalents     0.0621
_diffrn_reflns_av_sigmaI/netI     0.0471
_diffrn_reflns_theta_min     2.29
_diffrn_reflns_theta_max     27.91
_diffrn_reflns_theta_full     27.91
_diffrn_measured_fraction_theta_max     0.964
_diffrn_measured_fraction_theta_full     0.964
_diffrn_reflns_limit_h_min     -23
_diffrn_reflns_limit_h_max     22
_diffrn_reflns_limit_k_min     -10
_diffrn_reflns_limit_k_max     10
_diffrn_reflns_limit_l_min     -23
_diffrn_reflns_limit_l_max     23
_diffrn_standards_number     0
_diffrn_standards_interval_count     ?
_diffrn_standards_interval_time     0
_diffrn_standards_decay_%     0
_refine_special_details
;
 Refinement of F^2^ against ALL reflections.  The weighted R-factor wR and
 goodness of fit S are based on F^2^, conventional R-factors R are based
 on F, with F set to zero for negative F^2^. The threshold expression of
 F^2^ > 2sigma(F^2^) is used only for calculating R-factors(gt) etc. and is
 not relevant to the choice of reflections for refinement.  R-factors based
 on F^2^ are statistically about twice as large as those based on F, and R-
 factors based on ALL data will be even larger.
;
_reflns_number_total     3162
_reflns_number_gt     2308
_reflns_threshold_expression     I>2sigma(I)
_refine_ls_structure_factor_coef     Fsqd
_refine_ls_matrix_type     full
_refine_ls_R_factor_all     0.0611
_refine_ls_R_factor_gt     0.0374
_refine_ls_wR_factor_gt     0.0754
_refine_ls_wR_factor_ref     0.0839
_refine_ls_goodness_of_fit_ref     0.991
_refine_ls_restrained_S_all     0.991
_refine_ls_number_reflns     3162
_refine_ls_number_parameters     151
_refine_ls_number_restraints     0
_refine_ls_hydrogen_treatment     constr
_refine_ls_weighting_scheme     calc
_refine_ls_weighting_details
         'calc w=1/[\s^2^(Fo^2^)+(0.0463P)^2^+0.0000P] where P=(Fo^2^+2Fc^2^)/3'
_atom_sites_solution_hydrogens     geom
_atom_sites_solution_primary     direct
_atom_sites_solution_secondary     difmap
_refine_ls_shift/su_max     0.001
_refine_ls_shift/su_mean     0.000
_refine_diff_density_max     0.465
_refine_diff_density_min     -0.433
_refine_ls_extinction_method     SHELXL
_refine_ls_extinction_coef     0.0013(3)
_refine_ls_extinction_expression
                                  'Fc^*^=kFc[1+0.001xFc^2^\l^3^/sin(2\q)]^-1/4^'
loop_
    _atom_type_symbol
    _atom_type_description
    _atom_type_scat_dispersion_real
    _atom_type_scat_dispersion_imag
    _atom_type_scat_source
    'C' 'C' 0.0033 0.0016
                         'International Tables Vol C Tables 4.2.6.8 and 6.1.1.4'
    'H' 'H' 0.0000 0.0000
                         'International Tables Vol C Tables 4.2.6.8 and 6.1.1.4'
    'N' 'N' 0.0061 0.0033
                         'International Tables Vol C Tables 4.2.6.8 and 6.1.1.4'
    'S' 'S' 0.1246 0.1234
                         'International Tables Vol C Tables 4.2.6.8 and 6.1.1.4'
    'Cl' 'Cl' 0.1484 0.1585
                         'International Tables Vol C Tables 4.2.6.8 and 6.1.1.4'
    'Ni' 'Ni' 0.3393 1.1124
                         'International Tables Vol C Tables 4.2.6.8 and 6.1.1.4'
_computing_data_collection     'X-AREA (Stoe & Cie, 2008)'
_computing_cell_refinement     'X-AREA (Stoe & Cie, 2008)'
_computing_data_reduction     'X-AREA (Stoe & Cie, 2008)'
_computing_structure_solution     'SHELXS-97 (Sheldrick, 2008)'
_computing_structure_refinement     'SHELXL-97 (Sheldrick, 2008)'
_computing_molecular_graphics
;
XP in SHELXTL (Sheldrick, 2008) and DIAMOND (Brandenburg, 2011)
;
_computing_publication_material     'publCIF (Westrip, 2010)'
loop_
    _atom_site_type_symbol
    _atom_site_label
    _atom_site_fract_x
    _atom_site_fract_y
    _atom_site_fract_z
    _atom_site_U_iso_or_equiv
    _atom_site_adp_type
    _atom_site_calc_flag
    _atom_site_refinement_flags
    _atom_site_occupancy
    _atom_site_symmetry_multiplicity
    _atom_site_disorder_assembly
    _atom_site_disorder_group
    Ni Ni1 0.5000 0.66427(5) 0.7500 0.02527(13) Uani d S 1 2 . .
    Cl Cl1 0.59273(4) 0.81985(9) 0.71816(4) 0.0465(2) Uani d . 1 1 . .
    Cl Cl2 0.55194(4) 0.49082(8) 0.83619(3) 0.03563(17) Uani d . 1 1 . .
    Cl Cl3 0.75812(4) 0.08791(10) 0.90585(4) 0.04236(19) Uani d . 1 1 . .
    N N1 0.73877(13) 0.1738(3) 0.73764(14) 0.0425(6) Uani d . 1 1 . .
    H H1N1 0.7637 0.1582 0.7798 0.051 Uiso calc R 1 1 . .
    C C1 0.76591(16) 0.1281(4) 0.67229(18) 0.0424(7) Uani d . 1 1 . .
    H H1 0.8121 0.0839 0.6718 0.051 Uiso calc R 1 1 . .
    C C2 0.72674(14) 0.1451(3) 0.60598(16) 0.0366(6) Uani d . 1 1 . .
    H H2 0.7444 0.1073 0.5598 0.044 Uiso calc R 1 1 . .
    C C3 0.66077(14) 0.2189(3) 0.60792(14) 0.0305(5) Uani d . 1 1 . .
    C C4 0.63496(14) 0.2699(3) 0.67604(14) 0.0319(5) Uani d . 1 1 . .
    H H4 0.5905 0.3227 0.6779 0.038 Uiso calc R 1 1 . .
    C C5 0.67510(14) 0.2424(3) 0.74071(15) 0.0351(6) Uani d . 1 1 . .
    H H5 0.6575 0.2724 0.7880 0.042 Uiso calc R 1 1 . .
    S S1 0.61640(4) 0.26112(10) 0.52047(4) 0.03808(18) Uani d . 1 1 . .
    N N2 0.38935(13) 0.1530(3) 0.55137(14) 0.0394(5) Uani d . 1 1 . .
    H H1N2 0.3443 0.1351 0.5570 0.047 Uiso calc R 1 1 . .
    C C6 0.40903(15) 0.2520(4) 0.49540(15) 0.0383(6) Uani d . 1 1 . .
    H H6 0.3746 0.2986 0.4615 0.046 Uiso calc R 1 1 . .
    C C7 0.47845(14) 0.2859(3) 0.48701(14) 0.0313(5) Uani d . 1 1 . .
    H H7 0.4926 0.3573 0.4479 0.038 Uiso calc R 1 1 . .
    C C8 0.52829(13) 0.2148(3) 0.53643(13) 0.0262(5) Uani d . 1 1 . .
    C C9 0.50641(14) 0.1074(3) 0.59261(14) 0.0284(5) Uani d . 1 1 . .
    H H9 0.5398 0.0541 0.6257 0.034 Uiso calc R 1 1 . .
    C C10 0.43635(15) 0.0807(3) 0.59898(15) 0.0357(6) Uani d . 1 1 . .
    H H10 0.4206 0.0100 0.6376 0.043 Uiso calc R 1 1 . .
loop_
    _atom_site_aniso_label
    _atom_site_aniso_U_11
    _atom_site_aniso_U_22
    _atom_site_aniso_U_33
    _atom_site_aniso_U_12
    _atom_site_aniso_U_13
    _atom_site_aniso_U_23
    Ni1 0.0281(3) 0.0202(2) 0.0271(2) 0.000 -0.00296(16) 0.000
    Cl1 0.0355(4) 0.0461(4) 0.0574(4) -0.0070(3) -0.0039(3) 0.0256(3)
    Cl2 0.0370(4) 0.0359(3) 0.0341(3) 0.0052(3) 0.0038(2) 0.0137(3)
    Cl3 0.0275(4) 0.0549(4) 0.0440(4) 0.0065(3) -0.0057(3) -0.0111(3)
    N1 0.0347(15) 0.0451(13) 0.0462(14) 0.0034(11) -0.0153(10) -0.0021(11)
    C1 0.0290(17) 0.0392(16) 0.0586(19) 0.0058(11) -0.0034(12) 0.0004(13)
    C2 0.0266(15) 0.0371(15) 0.0462(15) 0.0021(11) 0.0050(10) -0.0019(12)
    C3 0.0248(14) 0.0302(12) 0.0365(13) -0.0030(9) -0.0002(9) 0.0021(10)
    C4 0.0256(14) 0.0339(13) 0.0359(13) 0.0016(10) -0.0006(9) -0.0040(10)
    C5 0.0351(16) 0.0326(13) 0.0372(14) 0.0001(11) -0.0035(10) -0.0023(11)
    S1 0.0278(4) 0.0548(4) 0.0316(3) -0.0045(3) 0.0014(2) 0.0041(3)
    N2 0.0240(13) 0.0422(13) 0.0520(14) -0.0035(10) -0.0005(9) -0.0154(11)
    C6 0.0339(16) 0.0375(14) 0.0421(15) 0.0076(12) -0.0139(11) -0.0110(12)
    C7 0.0360(16) 0.0305(13) 0.0269(12) 0.0033(10) -0.0051(9) -0.0018(9)
    C8 0.0265(13) 0.0239(11) 0.0280(11) 0.0017(9) -0.0005(9) -0.0082(9)
    C9 0.0282(14) 0.0236(11) 0.0330(12) 0.0000(9) -0.0039(9) -0.0021(9)
    C10 0.0384(17) 0.0292(13) 0.0397(14) -0.0060(11) 0.0038(11) -0.0047(11)
_geom_special_details
;
 All esds (except the esd in the dihedral angle between two l.s. planes)
 are estimated using the full covariance matrix.  The cell esds are taken
 into account individually in the estimation of esds in distances, angles
 and torsion angles; correlations between esds in cell parameters are only
 used when they are defined by crystal symmetry.  An approximate (isotropic)
 treatment of cell esds is used for estimating esds involving l.s. planes.
;
loop_
    _geom_bond_atom_site_label_1
    _geom_bond_atom_site_label_2
    _geom_bond_site_symmetry_2
    _geom_bond_distance
    _geom_bond_publ_flag
    Ni1 Cl1 . 2.2569(7) y
    Ni1 Cl1 2_656 2.2569(7) ?
    Ni1 Cl2 2_656 2.2706(7) ?
    Ni1 Cl2 . 2.2706(6) y
    N1 C5 . 1.336(4) ?
    N1 C1 . 1.343(4) ?
    N1 H1N1 . 0.8800 ?
    C1 C2 . 1.376(4) ?
    C1 H1 . 0.9500 ?
    C2 C3 . 1.392(4) ?
    C2 H2 . 0.9500 ?
    C3 C4 . 1.389(4) ?
    C3 S1 . 1.772(3) ?
    C4 C5 . 1.373(4) ?
    C4 H4 . 0.9500 ?
    C5 H5 . 0.9500 ?
    S1 C8 . 1.754(3) ?
    N2 C10 . 1.340(4) ?
    N2 C6 . 1.341(4) ?
    N2 H1N2 . 0.8800 ?
    C6 C7 . 1.365(4) ?
    C6 H6 . 0.9500 ?
    C7 C8 . 1.391(3) ?
    C7 H7 . 0.9500 ?
    C8 C9 . 1.398(3) ?
    C9 C10 . 1.361(4) ?
    C9 H9 . 0.9500 ?
    C10 H10 . 0.9500 ?
loop_
    _geom_angle_atom_site_label_1
    _geom_angle_atom_site_label_2
    _geom_angle_atom_site_label_3
    _geom_angle_site_symmetry_1
    _geom_angle_site_symmetry_3
    _geom_angle
    _geom_angle_publ_flag
    Cl1 Ni1 Cl1 . 2_656 112.56(5) ?
    Cl1 Ni1 Cl2 . 2_656 119.73(3) ?
    Cl1 Ni1 Cl2 2_656 2_656 100.79(2) ?
    Cl1 Ni1 Cl2 . . 100.79(2) ?
    Cl1 Ni1 Cl2 2_656 . 119.73(3) ?
    Cl2 Ni1 Cl2 2_656 . 104.07(4) ?
    C5 N1 C1 . . 122.1(2) ?
    C5 N1 H1N1 . . 119.0 ?
    C1 N1 H1N1 . . 119.0 ?
    N1 C1 C2 . . 120.0(3) ?
    N1 C1 H1 . . 120.0 ?
    C2 C1 H1 . . 120.0 ?
    C1 C2 C3 . . 118.7(3) ?
    C1 C2 H2 . . 120.7 ?
    C3 C2 H2 . . 120.7 ?
    C4 C3 C2 . . 120.0(2) ?
    C4 C3 S1 . . 122.4(2) ?
    C2 C3 S1 . . 117.3(2) ?
    C5 C4 C3 . . 118.6(3) ?
    C5 C4 H4 . . 120.7 ?
    C3 C4 H4 . . 120.7 ?
    N1 C5 C4 . . 120.5(3) ?
    N1 C5 H5 . . 119.7 ?
    C4 C5 H5 . . 119.7 ?
    C8 S1 C3 . . 104.00(12) ?
    C10 N2 C6 . . 121.9(3) ?
    C10 N2 H1N2 . . 119.1 ?
    C6 N2 H1N2 . . 119.1 ?
    N2 C6 C7 . . 120.1(2) ?
    N2 C6 H6 . . 119.9 ?
    C7 C6 H6 . . 119.9 ?
    C6 C7 C8 . . 119.2(3) ?
    C6 C7 H7 . . 120.4 ?
    C8 C7 H7 . . 120.4 ?
    C7 C8 C9 . . 119.4(2) ?
    C7 C8 S1 . . 116.3(2) ?
    C9 C8 S1 . . 124.26(19) ?
    C10 C9 C8 . . 118.6(2) ?
    C10 C9 H9 . . 120.7 ?
    C8 C9 H9 . . 120.7 ?
    N2 C10 C9 . . 120.7(3) ?
    N2 C10 H10 . . 119.7 ?
    C9 C10 H10 . . 119.7 ?
loop_
    _geom_hbond_atom_site_label_D
    _geom_hbond_atom_site_label_H
    _geom_hbond_atom_site_label_A
    _geom_hbond_site_symmetry_A
    _geom_hbond_distance_DH
    _geom_hbond_distance_HA
    _geom_hbond_distance_DA
    _geom_hbond_angle_DHA
    N2 H1N2 Cl3 2_656 0.88 2.12 2.987(3) 168.3
    N1 H1N1 Cl3 . 0.88 2.32 3.078(3) 144.4
_iucr_refine_instructions_details
;
TITL I at 200 K in C2/c (JW692)
CELL 0.71073   19.0497    8.0534   17.7883    90.000    92.368    90.000
ZERR  4.0       0.0009    0.0005    0.0011     0.000     0.006     0.000
LATT  7
SYMM -X, Y, 0.5-Z
SFAC C H N S CL NI
UNIT 80 80 16 8 24 4
L.S. 10
ACTA
EQIV $1 -x+1, y, -z+3/2
HTAB N2 Cl3_$1
HTAB N1 Cl3
BOND $H
TEMP -73
WGHT    0.046300
EXTI    0.001344
FVAR       0.36149
NI1   6    0.500000    0.664273    0.750000    10.50000    0.02812    0.02023 =
         0.02712    0.00000   -0.00296    0.00000
CL1   5    0.592726    0.819849    0.718159    11.00000    0.03547    0.04613 =
         0.05740    0.02564   -0.00388   -0.00703
CL2   5    0.551945    0.490820    0.836186    11.00000    0.03702    0.03594 =
         0.03413    0.01366    0.00381    0.00524
CL3   5    0.758116    0.087910    0.905849    11.00000    0.02754    0.05491 =
         0.04404   -0.01105   -0.00568    0.00649
N1    3    0.738769    0.173840    0.737640    11.00000    0.03465    0.04506 =
         0.04624   -0.00205   -0.01531    0.00341
AFIX  43
H1N1  2    0.763729    0.158162    0.779777    11.00000   -1.20000
AFIX   0
C1    1    0.765906    0.128061    0.672289    11.00000    0.02903    0.03924 =
         0.05859    0.00042   -0.00344    0.00581
AFIX  43
H1    2    0.812131    0.083909    0.671838    11.00000   -1.20000
AFIX   0
C2    1    0.726737    0.145126    0.605981    11.00000    0.02657    0.03715 =
         0.04624   -0.00190    0.00497    0.00214
AFIX  43
H2    2    0.744372    0.107320    0.559824    11.00000   -1.20000
AFIX   0
C3    1    0.660772    0.218888    0.607923    11.00000    0.02481    0.03020 =
         0.03647    0.00212   -0.00016   -0.00304
C4    1    0.634963    0.269912    0.676040    11.00000    0.02558    0.03395 =
         0.03587   -0.00401   -0.00065    0.00162
AFIX  43
H4    2    0.590475    0.322733    0.677851    11.00000   -1.20000
AFIX   0
C5    1    0.675102    0.242406    0.740709    11.00000    0.03505    0.03262 =
         0.03718   -0.00232   -0.00351    0.00009
AFIX  43
H5    2    0.657465    0.272365    0.788013    11.00000   -1.20000
AFIX   0
S1    4    0.616402    0.261115    0.520470    11.00000    0.02783    0.05480 =
         0.03161    0.00410    0.00139   -0.00448
N2    3    0.389354    0.153029    0.551369    11.00000    0.02401    0.04217 =
         0.05198   -0.01535   -0.00049   -0.00348
AFIX  43
H1N2  2    0.344307    0.135075    0.556994    11.00000   -1.20000
AFIX   0
C6    1    0.409026    0.252005    0.495396    11.00000    0.03387    0.03752 =
         0.04209   -0.01103   -0.01391    0.00765
AFIX  43
H6    2    0.374562    0.298597    0.461509    11.00000   -1.20000
AFIX   0
C7    1    0.478451    0.285950    0.487006    11.00000    0.03596    0.03051 =
         0.02693   -0.00182   -0.00506    0.00328
AFIX  43
H7    2    0.492563    0.357332    0.447884    11.00000   -1.20000
AFIX   0
C8    1    0.528287    0.214755    0.536435    11.00000    0.02652    0.02395 =
         0.02799   -0.00817   -0.00046    0.00169
C9    1    0.506410    0.107372    0.592606    11.00000    0.02824    0.02362 =
         0.03296   -0.00214   -0.00394    0.00001
AFIX  43
H9    2    0.539762    0.054103    0.625657    11.00000   -1.20000
AFIX   0
C10   1    0.436345    0.080691    0.598977    11.00000    0.03838    0.02917 =
         0.03965   -0.00467    0.00379   -0.00600
AFIX  43
H10   2    0.420599    0.010035    0.637587    11.00000   -1.20000
HKLF 4
REM  NiCl4(Dipyridiniumthiolate)2-dichloride at 200 K in C2/c (JW692)
REM R1 =  0.0374 for   2308 Fo > 4sig(Fo)  and  0.0611 for all   3162 data
REM    151 parameters refined using      0 restraints
END
WGHT      0.0463      0.0000
REM Highest difference peak  0.465,  deepest hole -0.433,  1-sigma level  0.069
Q1    1   0.6834  0.1436  0.5363  11.00000  0.05    0.47
Q2    1   0.6076  0.8192  0.7525  11.00000  0.05    0.31
Q3    1   0.5975  0.7419  0.6993  11.00000  0.05    0.29
Q4    1   0.7625  0.1813  0.8912  11.00000  0.05    0.28
Q5    1   0.6052  0.3015  0.4762  11.00000  0.05    0.27
Q6    1   0.5028  0.2428  0.5138  11.00000  0.05    0.27
Q7    1   0.7622  0.0709  0.9471  11.00000  0.05    0.27
Q8    1   0.5616  0.2409  0.5370  11.00000  0.05    0.26
Q9    1   0.7304  0.1010  0.8451  11.00000  0.05    0.26
Q10   1   0.5342  0.6573  0.8153  11.00000  0.05    0.25
Q11   1   0.6535  0.2516  0.5743  11.00000  0.05    0.25
Q12   1   0.7064  0.2118  0.6198  11.00000  0.05    0.25
Q13   1   0.3772  0.2928  0.4837  11.00000  0.05    0.24
Q14   1   0.5527  0.9041  0.7508  11.00000  0.05    0.24
Q15   1   0.7967  0.1030  0.9971  11.00000  0.05    0.24
Q16   1   0.4983  0.4977  0.8389  11.00000  0.05    0.23
Q17   1   0.5630  0.8740  0.7287  11.00000  0.05    0.23
Q18   1   0.6165  0.6565  0.7479  11.00000  0.05    0.22
Q19   1   0.5000  0.3819  0.7500  10.50000  0.05    0.22
Q20   1   0.4000  0.2232  0.5236  11.00000  0.05    0.22
;
data_global
_journal_date_recd_electronic     2012-11-14
_journal_date_accepted     2012-12-12
_journal_name_full     'Acta Crystallographica, Section E'
_journal_year     2013
_journal_volume     69
_journal_issue      1
_journal_page_first     m59
_journal_page_last     m59
_journal_paper_category     QM
_journal_paper_doi     10.1107/S1600536812050623
_journal_coeditor_code     WM2703
_publ_contact_author
;
Julia Werner
Institut f\"ur Anorganische Chemie
Christian-Albrechts-Universit\"at Kiel
Max-Eyth Strasse 2
D-24118 Kiel
Germany
;
_publ_contact_author_email     jwerner@ac.uni-kiel.de
_publ_contact_author_fax     '(+)431-880-1520'
_publ_contact_author_phone     '(+)431-880-5546'
_publ_section_title
;
Bis(4,4'-sulfanediyldipyridinium) tetrachloridonickelate(II) dichloride
;
loop_
    _publ_author_name
    _publ_author_footnote
    _publ_author_address
    'Werner, Julia' .
;
Institut f\"ur Anorganische Chemie
Christian-Albrechts-Universit\"at Kiel
Max-Eyth-Strasse 2
24118 Kiel
Germany
;
    'Je\&s, Inke' .
;
Institut f\"ur Anorganische Chemie
Christian-Albrechts-Universit\"at Kiel
Max-Eyth-Strasse 2
24118 Kiel
Germany
;
    'N\"ather, Christian' .
;
Institut f\"ur Anorganische Chemie
Christian-Albrechts-Universit\"at Kiel
Max-Eyth-Strasse 2
24118 Kiel
Germany
;
