# Supplementary material for: Bis(4,4′-sulfanediyldipyridinium) tetra­chloridonickelate(II) dichloride
Source: Acta Crystallogr Sect E Struct Rep Online. 2012 Dec 15;69(Pt 1):m59. doi: 10.1107/S1600536812050623 (PMC3588299; doi:10.1107/S1600536812050623)
Supplement: Supplementary file 2 [file e-69-00m59-Isup2.hkl]

# 
# h,k,l, Fc-squared, Fo-squared, sigma(Fo-squared) and status flag 
# 
data_I
_shelx_title ' NiCl4(Dipyridiniumthiolate)2-dichloride at 200 K in C2/c' 
_shelx_refln_list_code          4 
_shelx_F_calc_maximum      283.06 
_exptl_crystal_F_000      1320.00 
_reflns_d_resolution_high  0.7592 
 
loop_ 
 _symmetry_equiv_pos_as_xyz 
 'x, y, z' 
 '-x, y, -z+1/2' 
 'x+1/2, y+1/2, z' 
 '-x+1/2, y+1/2, -z+1/2' 
 '-x, -y, -z' 
 'x, -y, z-1/2' 
 '-x+1/2, -y+1/2, -z' 
 'x+1/2, -y+1/2, z-1/2' 
 
_cell_length_a    19.0497 
_cell_length_b     8.0534 
_cell_length_c    17.7883 
_cell_angle_alpha  90.000 
_cell_angle_beta   92.368 
_cell_angle_gamma  90.000 
 
_shelx_F_squared_multiplier     1.000 
 
loop_ 
 _refln_index_h 
 _refln_index_k 
 _refln_index_l 
 _refln_F_squared_calc 
 _refln_F_squared_meas 
 _refln_F_squared_sigma 
 _refln_observed_status 
  10   0   0      248.97      242.47    346.33 o 
   1   1   0     1834.33     1850.15    103.96 o 
   3   1   0     7442.44     6957.03    166.41 o 
   5   1   0    10514.11     9502.44    181.40 o 
   7   1   0       22.70       -3.02     93.40 o 
   9   1   0      735.77      738.24    162.09 o 
  11   1   0     6058.89     5947.00    174.56 o 
  13   1   0      144.00      134.34    115.13 o 
  15   1   0      221.17      287.14    134.58 o 
  17   1   0     4911.79     5184.26    191.63 o 
   2   2   0      514.68      401.89     99.58 o 
   4   2   0    34726.65    36536.08    218.09 o 
   6   2   0     5489.93     5386.04    179.34 o 
   8   2   0    28928.16    29890.75   1062.57 o 
  10   2   0    30084.65    30807.16    240.94 o 
  12   2   0     1698.41     2084.53    138.94 o 
  14   2   0      485.75      475.63    124.07 o 
  16   2   0     1459.56     1448.61    118.84 o 
  18   2   0       20.99        5.19     98.92 o 
  20   2   0     1448.73     1388.69    134.90 o 
   1   3   0     6876.01     7283.83     80.59 o 
   3   3   0     4822.17     4881.56     78.94 o 
   5   3   0    18065.74    18363.75    309.86 o 
   7   3   0    24693.40    25433.04    678.79 o 
   9   3   0     7160.33     7220.51    146.83 o 
  11   3   0     2533.36     2434.13     82.42 o 
  13   3   0     2232.93     2051.36    180.71 o 
  15   3   0     6083.39     6080.17    154.74 o 
  17   3   0     1037.72     1187.67    120.65 o 
  19   3   0       78.09      134.77    100.20 o 
  21   3   0      106.66      183.94    107.10 o 
  23   3   0        9.60      -24.53    157.82 o 
   0   4   0     1342.72     1425.05    123.05 o 
   2   4   0     7146.03     7945.13     89.93 o 
   4   4   0    29449.95    32062.77    214.12 o 
   6   4   0      474.85      549.72     72.02 o 
   8   4   0     9683.09     9836.19    230.06 o 
  10   4   0     2323.90     2413.14     72.33 o 
  12   4   0    12261.38    12491.07    158.49 o 
  14   4   0     2296.27     2151.34    100.72 o 
  16   4   0       99.45       40.33     96.27 o 
  18   4   0      157.86      199.36    106.07 o 
  20   4   0      252.52      207.94     95.99 o 
  22   4   0      380.79      448.27    115.73 o 
   1   5   0     6038.53     6699.53    161.24 o 
   3   5   0     8851.64     9943.26    143.54 o 
   5   5   0      896.76      979.86     72.08 o 
   7   5   0     1902.16     1951.55     60.63 o 
   9   5   0     1054.19     1089.27     67.03 o 
  11   5   0      216.99       82.97     76.78 o 
  13   5   0      782.80      765.66     62.64 o 
  15   5   0     8013.66     8574.96    109.58 o 
  17   5   0     1283.46     1390.58     79.21 o 
  19   5   0     2662.24     2578.17    145.37 o 
  21   5   0       93.74      182.14    102.01 o 
   0   6   0     1365.11     1355.01    105.34 o 
   2   6   0    10479.48    10594.94    155.07 o 
   4   6   0     2589.78     2802.02     71.79 o 
   6   6   0      184.95      265.42     69.64 o 
   8   6   0      485.92      432.54     63.17 o 
  10   6   0     2023.03     2024.56     67.45 o 
  12   6   0      370.22      344.37     57.90 o 
  14   6   0     2036.26     2004.10     84.27 o 
  16   6   0      130.88      155.62     76.05 o 
  18   6   0     1275.76     1226.60     79.88 o 
  20   6   0     1411.29     1391.88    151.35 o 
   1   7   0     2688.30     2757.51    111.26 o 
   3   7   0     3257.28     3469.38     94.90 o 
   5   7   0     1280.60     1358.35    102.39 o 
   7   7   0        2.11       27.98     55.85 o 
   9   7   0     2340.51     2328.32     55.51 o 
  11   7   0       69.40       60.21     67.12 o 
  13   7   0      119.93      123.28     65.20 o 
  15   7   0      382.48      505.70    133.32 o 
  17   7   0      144.70      129.35     92.69 o 
   0   8   0      427.78      223.52    154.45 o 
   2   8   0        3.55       69.16     78.70 o 
   4   8   0      338.16      339.13     79.62 o 
   6   8   0        3.13      -34.76     73.06 o 
   8   8   0      282.94      458.35     94.67 o 
  10   8   0      701.13      535.95     70.08 o 
  12   8   0     1613.69     1579.18     71.62 o 
  14   8   0       28.56      -87.78     87.78 o 
  16   8   0      138.98      129.35    102.82 o 
   1   9   0       16.83       69.09     73.27 o 
   3   9   0     1004.93     1046.02     56.98 o 
   5   9   0     3336.44     3454.23     95.02 o 
   7   9   0     3132.42     2972.59     78.58 o 
   9   9   0      261.48      185.60     66.01 o 
  11   9   0     1805.66     1524.60     83.63 o 
  13   9   0      616.77      623.45     86.61 o 
   0  10   0        5.50       30.82    340.80 o 
   2  10   0       45.33       17.93     95.90 o 
   4  10   0      156.70      288.25    110.92 o 
   6  10   0      206.55      225.87     83.17 o 
   8  10   0      426.20      355.16     80.70 o 
 -15   1   1      244.23      277.14    137.60 o 
 -13   1   1      424.96      480.60    180.41 o 
 -11   1   1    27166.52    24677.72    433.53 o 
  -9   1   1    25783.76    27041.96    235.46 o 
  -7   1   1        9.07      -14.66    112.29 o 
  -5   1   1    12957.16    13744.91    710.51 o 
  -3   1   1    26173.28    28113.93    248.37 o 
  -1   1   1    10187.23    10803.24    141.36 o 
   1   1   1      339.08      614.79     86.93 o 
   3   1   1    23027.00    21299.64    637.21 o 
   5   1   1     7274.15     6337.30    126.78 o 
   7   1   1      987.51     1133.34     87.49 o 
   9   1   1     3873.21     3589.22    115.71 o 
  11   1   1     2763.37     2677.00    125.79 o 
  13   1   1    10553.16    10582.00    150.33 o 
  15   1   1     1108.06     1045.00    139.73 o 
  17   1   1       75.46       42.14    129.16 o 
 -20   2   1     1304.39     1443.24    134.23 o 
 -18   2   1      336.21      147.62    100.84 o 
 -16   2   1     6994.33     7037.72    162.23 o 
 -14   2   1      253.20      281.34    122.07 o 
 -12   2   1     9535.41     9485.55    409.38 o 
 -10   2   1     4407.83     4473.43     90.89 o 
  -8   2   1    13032.00    12713.51    210.47 o 
  -6   2   1     1188.55     1319.93     83.72 o 
  -2   2   1      262.74      352.76    100.10 o 
   0   2   1    42601.79    44189.62    337.46 o 
   2   2   1    13803.58    13549.51    188.23 o 
   4   2   1    47012.10    47922.15    920.22 o 
   6   2   1    19238.38    18411.82    567.36 o 
   8   2   1    31019.52    33899.24    336.27 o 
  10   2   1      476.63      467.66     88.31 o 
  12   2   1     1389.78     1644.47    137.38 o 
  14   2   1     5999.09     4978.97    651.73 o 
  16   2   1     5522.36     5660.34    118.63 o 
  18   2   1     4450.29     4164.00    247.62 o 
  20   2   1       95.05      127.65    119.35 o 
 -23   3   1      650.46      743.79    157.85 o 
 -21   3   1      366.09      362.71    126.14 o 
 -19   3   1     2148.58     2104.32    178.59 o 
 -17   3   1      206.05      277.42    117.48 o 
 -15   3   1     3342.97     3271.48    122.53 o 
 -13   3   1      343.83      395.75     70.05 o 
 -11   3   1      247.46      213.65     80.15 o 
  -9   3   1     4542.85     4661.23     84.87 o 
  -7   3   1    10484.85    10912.29     94.31 o 
  -5   3   1     1382.98     1454.43     77.55 o 
  -3   3   1    11505.20    11684.94     99.30 o 
  -1   3   1    17315.38    17490.94    350.93 o 
   1   3   1    12777.31    13355.88     91.37 o 
   3   3   1     5324.24     5611.86     80.17 o 
   5   3   1     1851.26     1803.57     83.05 o 
   7   3   1     1725.97     1653.96     80.68 o 
   9   3   1     6327.89     5904.69    100.48 o 
  11   3   1     1201.05     1323.97     78.12 o 
  13   3   1      285.08      294.49     78.32 o 
  15   3   1     9508.54     8902.14    139.05 o 
  17   3   1     1105.14     1146.23     84.24 o 
  19   3   1      271.98      233.85     90.86 o 
  21   3   1      544.17      506.51    113.57 o 
  23   3   1     2108.36     2345.60    160.41 o 
 -22   4   1      477.72      600.73    116.92 o 
 -20   4   1       91.77      116.05     95.74 o 
 -18   4   1     2859.02     2759.83    114.29 o 
 -16   4   1       38.43       26.17     95.96 o 
 -14   4   1     1050.70     1212.71     73.74 o 
 -12   4   1        3.47      -36.76     88.27 o 
 -10   4   1      428.17      398.05     67.39 o 
  -8   4   1      224.54      248.10     68.81 o 
  -6   4   1     5598.09     5381.71     79.15 o 
  -4   4   1    11398.60    12216.57    148.24 o 
  -2   4   1     3194.88     3096.19     95.15 o 
   0   4   1       12.32       91.64     70.18 o 
   2   4   1      128.00      165.46     83.75 o 
   4   4   1    11073.72    12044.35    229.96 o 
   6   4   1    25951.95    27277.30    459.75 o 
   8   4   1     8051.92     8547.28     75.44 o 
  10   4   1      245.13      308.13     66.04 o 
  12   4   1       22.69       59.10     73.49 o 
  14   4   1     1829.52     1920.40     93.12 o 
  16   4   1     4604.12     4838.93    105.10 o 
  18   4   1     1923.84     1827.79     86.84 o 
  20   4   1      170.99      147.65    107.55 o 
  22   4   1      125.83       83.85    113.06 o 
 -21   5   1      280.13      239.93    122.07 o 
 -19   5   1        3.15      203.25    138.36 o 
 -17   5   1      587.17      572.46     77.67 o 
 -15   5   1     2292.87     2241.10     77.08 o 
 -13   5   1     1361.95     1377.85     67.75 o 
 -11   5   1        6.39       63.87     74.23 o 
  -9   5   1      195.35      133.90     52.85 o 
  -7   5   1     4292.66     4578.32     67.18 o 
  -5   5   1    10532.91    11188.28    154.94 o 
  -3   5   1      598.21      687.25     73.19 o 
  -1   5   1    11730.69    13633.30    119.33 o 
   1   5   1    15846.67    17162.38    312.01 o 
   3   5   1    10278.39    11105.66    213.62 o 
   5   5   1     2638.49     2729.10     73.48 o 
   7   5   1      413.62      479.55     76.75 o 
   9   5   1      638.51      597.24     60.65 o 
  11   5   1    11422.11    11504.71    161.83 o 
  13   5   1      457.64      432.48     72.75 o 
  15   5   1        4.70       68.70     92.04 o 
  17   5   1       39.88      -45.00     82.99 o 
  19   5   1     2062.25     2171.66    186.88 o 
  21   5   1      824.51      748.70     95.38 o 
 -20   6   1      114.89      150.38    120.99 o 
 -18   6   1        0.69      -45.51     77.35 o 
 -16   6   1       29.65       76.95     59.03 o 
 -14   6   1       92.83      102.31     75.42 o 
 -12   6   1       26.31       -4.01     67.48 o 
 -10   6   1       64.00       57.49     63.35 o 
  -8   6   1     3412.00     3386.77     81.66 o 
  -6   6   1        7.25      -33.57    108.91 o 
  -4   6   1      228.20      365.48     68.33 o 
  -2   6   1      195.52      282.21     58.08 o 
   0   6   1     3194.32     3268.91     71.09 o 
   2   6   1      141.88      232.65     66.02 o 
   4   6   1       31.05       25.45     68.04 o 
   6   6   1     3082.32     3159.56     87.73 o 
   8   6   1      340.68      345.15     63.84 o 
  10   6   1      184.62      204.64     64.31 o 
  12   6   1       56.98       11.82     61.07 o 
  14   6   1       62.06       84.41     72.09 o 
  16   6   1       39.20       90.87     81.17 o 
  18   6   1      237.92      218.07     77.13 o 
  20   6   1      130.01       41.64     94.14 o 
 -17   7   1        7.05       57.18     84.23 o 
 -15   7   1     1284.76     1199.17     81.23 o 
 -13   7   1     1158.82     1101.24     74.36 o 
 -11   7   1     1731.34     1800.04     69.03 o 
  -9   7   1      924.66      853.05     67.89 o 
  -7   7   1     2008.96     2133.14     67.28 o 
  -5   7   1      750.22      751.98     59.26 o 
  -3   7   1      412.73      496.14     77.74 o 
  -1   7   1     3025.83     3254.26     77.76 o 
   1   7   1     5138.51     5429.01    136.44 o 
   3   7   1     3078.07     3089.38     75.05 o 
   5   7   1      450.93      457.92     79.04 o 
   7   7   1     1496.80     1494.56     69.66 o 
   9   7   1     2044.29     2155.51    119.16 o 
  11   7   1    11331.91    11246.43    115.86 o 
  13   7   1      219.42      188.81     72.18 o 
  15   7   1      106.38      108.27     78.86 o 
  17   7   1      104.22      155.61     92.41 o 
 -16   8   1      438.86      396.43     70.41 o 
 -14   8   1     3116.16     2856.75     83.23 o 
 -12   8   1      289.25      274.79     76.50 o 
 -10   8   1     2102.70     1997.61    111.12 o 
  -8   8   1     2994.15     2943.88     85.27 o 
  -6   8   1     2331.30     2350.05     76.24 o 
  -4   8   1      225.50      205.71     65.04 o 
  -2   8   1      264.67      232.54     79.33 o 
   0   8   1        8.33      104.13     61.10 o 
   2   8   1      340.50      456.65     77.64 o 
   4   8   1      649.75      748.04     69.80 o 
   6   8   1      665.40      708.85     73.44 o 
   8   8   1      928.15      824.83     59.87 o 
  10   8   1      659.57      717.93     62.77 o 
  12   8   1       16.21      -86.33    108.58 o 
  14   8   1        4.27        0.68     86.12 o 
  16   8   1      190.28       83.58    114.14 o 
 -13   9   1       90.72      -28.79     81.80 o 
 -11   9   1        6.09      100.67     84.88 o 
  -9   9   1      181.88      281.82     70.34 o 
  -7   9   1      144.52      169.53     65.81 o 
  -5   9   1      407.65      282.40     70.50 o 
  -3   9   1        0.05      155.71     62.40 o 
  -1   9   1       25.51        4.08     80.99 o 
   1   9   1     1473.67     1458.02    109.44 o 
   3   9   1      542.69      470.59     80.13 o 
   5   9   1       27.52       51.99     94.03 o 
   7   9   1     1072.99     1075.08    102.85 o 
   9   9   1      113.23      126.52     84.94 o 
  11   9   1       41.24       74.14     79.26 o 
  13   9   1       70.11       59.28    118.77 o 
  -8  10   1      933.65      686.61     74.13 o 
  -6  10   1     1045.98     1170.72     78.48 o 
  -4  10   1     1562.59     1618.74     88.65 o 
  -2  10   1      596.59      467.74     92.64 o 
   0  10   1      309.32      165.16     85.34 o 
   2  10   1      152.25      284.79     92.22 o 
   4  10   1      232.02      219.38     83.18 o 
   6  10   1        5.44       79.52     94.78 o 
   8  10   1        6.83       12.03     71.44 o 
 -10   0   2     3030.69     3684.94    323.19 o 
  -8   0   2      349.38      574.03    137.11 o 
  -6   0   2    14126.93    12593.87    197.71 o 
  -2   0   2     1701.75     1309.85    255.31 o 
   0   0   2     2226.78     2017.01    111.55 o 
   2   0   2     3787.36     4260.27    279.36 o 
   4   0   2      829.76     1066.70    190.00 o 
   6   0   2     1636.50     1490.00    133.39 o 
   8   0   2    13636.51    12940.76    262.56 o 
  10   0   2    10098.72     9364.13    374.61 o 
  12   0   2    21072.79    19159.12   2954.64 o 
  14   0   2    37197.02    34607.72   3024.03 o 
 -15   1   2     3033.94     3056.37    221.30 o 
 -13   1   2     2452.72     2337.88    169.48 o 
 -11   1   2      255.20      250.46    110.85 o 
  -9   1   2     1090.67      901.41    123.72 o 
  -7   1   2    24799.56    24729.77    448.47 o 
  -5   1   2    11769.26    11184.45    134.64 o 
  -3   1   2    33452.89    34013.74    717.23 o 
  -1   1   2     6899.29     6185.92    117.06 o 
   1   1   2    14712.89    13405.54    165.29 o 
   3   1   2       59.20      251.16    140.10 o 
   5   1   2     1260.26     1202.25     88.95 o 
   7   1   2     4799.71     4551.37     84.50 o 
   9   1   2       95.73       83.21     86.24 o 
  11   1   2      881.32      597.73     86.42 o 
  13   1   2     2766.29     2560.75    111.45 o 
  15   1   2     1677.22     1703.06    141.26 o 
  17   1   2     7082.54     6443.20    685.84 o 
 -20   2   2      171.02      156.33    133.00 o 
 -18   2   2       17.46        6.50    107.71 o 
 -16   2   2      420.28      388.05    136.54 o 
 -14   2   2     7078.28     6813.17    256.30 o 
 -12   2   2    20937.86    21189.82    530.49 o 
 -10   2   2      973.21      767.01     84.65 o 
  -8   2   2     1305.84     1516.46     85.95 o 
  -6   2   2      108.50      113.74     75.01 o 
  -4   2   2      525.67      537.99     67.46 o 
  -2   2   2    80125.67    83418.51    453.21 o 
   0   2   2     1808.04     1834.37    131.42 o 
   2   2   2     4863.13     4777.70     98.12 o 
   4   2   2    32973.21    31633.45    544.12 o 
   6   2   2     3906.10     3780.61    272.63 o 
   8   2   2     2511.17     2552.73     93.10 o 
  10   2   2       41.68       37.68     81.29 o 
  12   2   2    10170.29     9893.43    228.75 o 
  14   2   2      113.73       81.75     95.35 o 
  16   2   2      292.65      257.10    103.44 o 
  18   2   2     1921.73     1936.42    102.26 o 
  20   2   2     1879.35     2124.44    126.70 o 
 -23   3   2        7.03       90.69    157.51 o 
 -21   3   2      504.83      446.51    116.52 o 
 -19   3   2      352.66      194.40    128.81 o 
 -17   3   2     2070.17     1984.75    123.68 o 
 -15   3   2    13504.55    13614.15    400.54 o 
 -13   3   2     8723.85     8748.29    178.63 o 
 -11   3   2     1150.12     1321.41     74.33 o 
  -9   3   2     1926.44     1851.60     81.26 o 
  -7   3   2     6942.63     7519.79     99.95 o 
  -5   3   2    10580.32    11152.65    174.59 o 
  -3   3   2      406.77      505.46     70.66 o 
  -1   3   2      229.63      250.23     59.75 o 
   1   3   2      525.02      508.60     74.48 o 
   3   3   2    21153.81    20570.19    225.88 o 
   5   3   2    24921.93    25524.91    668.01 o 
   7   3   2    31560.65    31274.01    727.85 o 
   9   3   2     6641.82     6455.13     90.67 o 
  11   3   2      920.82     1050.38     82.40 o 
  13   3   2      176.26      111.57     73.66 o 
  15   3   2       47.80       90.37     80.87 o 
  17   3   2     1137.26     1032.56     82.92 o 
  19   3   2      556.95      557.16     98.68 o 
  21   3   2      185.00      293.35    113.56 o 
  23   3   2      188.36      204.21    130.82 o 
 -22   4   2     1047.38     1222.39    119.37 o 
 -20   4   2        4.27      -23.88    111.27 o 
 -18   4   2        4.84       19.44    103.08 o 
 -16   4   2      577.36      575.32     84.78 o 
 -14   4   2       69.08       91.29     69.96 o 
 -12   4   2     3098.44     3017.56    144.20 o 
 -10   4   2     6556.83     6626.67     84.10 o 
  -8   4   2     7583.78     7972.33     84.19 o 
  -6   4   2     8286.67     8758.11    109.47 o 
  -4   4   2     2489.48     2331.32     81.31 o 
  -2   4   2     4881.78     5920.76    160.58 o 
   0   4   2     4397.64     4693.66     91.29 o 
   2   4   2     1482.55     1582.03     92.09 o 
   4   4   2     1887.06     2038.76     79.48 o 
   6   4   2     8091.14     7843.17    131.83 o 
   8   4   2     7135.34     6964.25    128.94 o 
  10   4   2     6481.17     5759.83    197.00 o 
  12   4   2      675.23      652.94     86.52 o 
  14   4   2        3.92      -24.15     77.85 o 
  16   4   2      614.39      609.43     70.44 o 
  18   4   2       49.50       43.02     82.54 o 
  20   4   2      361.94      328.18     87.44 o 
  22   4   2      273.56      359.21    113.04 o 
 -21   5   2      607.29      550.39    123.61 o 
 -19   5   2       70.88      -25.41    112.19 o 
 -17   5   2       45.64      -22.33     68.15 o 
 -15   5   2       34.26       29.66     70.11 o 
 -13   5   2      162.78      229.75     76.18 o 
 -11   5   2     7989.10     8376.18     99.57 o 
  -9   5   2      218.40      307.91     62.64 o 
  -7   5   2     1082.13     1142.78     67.54 o 
  -5   5   2    20842.95    21558.60    136.06 o 
  -3   5   2     5010.55     5426.83     97.83 o 
  -1   5   2     4082.11     4243.09     72.60 o 
   1   5   2     4120.94     4370.11    134.92 o 
   3   5   2      372.68      442.89     74.10 o 
   5   5   2      626.77      681.00     65.66 o 
   7   5   2      448.90      363.95     64.70 o 
   9   5   2     2095.94     2060.20     61.91 o 
  11   5   2      551.50      477.14     73.73 o 
  13   5   2        4.46      -66.25     66.25 o 
  15   5   2     4106.33     3980.50     86.21 o 
  17   5   2     1195.36     1128.53     83.04 o 
  19   5   2      758.94      750.67     96.06 o 
  21   5   2       75.81       36.17    113.86 o 
 -20   6   2      999.07     1095.47    122.25 o 
 -18   6   2      901.22      972.24     89.33 o 
 -16   6   2       40.48       39.13     58.39 o 
 -14   6   2       89.02       77.54    105.69 o 
 -12   6   2      592.66      568.84     61.66 o 
 -10   6   2     5160.62     5256.60    126.56 o 
  -8   6   2     8110.95     8273.24    131.21 o 
  -6   6   2      253.34      327.85     80.39 o 
  -4   6   2     3276.37     3410.82     72.11 o 
  -2   6   2    12359.95    13567.43    230.46 o 
   0   6   2    25937.43    28070.31    573.60 o 
   2   6   2     2156.19     2304.86     77.40 o 
   4   6   2      772.67      839.15     63.56 o 
   6   6   2     2584.23     2632.77     80.19 o 
   8   6   2     1878.48     1889.72     79.88 o 
  10   6   2      375.96      311.54     59.12 o 
  12   6   2     4262.38     4141.83    112.03 o 
  14   6   2      693.98      652.71     75.30 o 
  16   6   2     3068.74     2979.38    128.38 o 
  18   6   2       76.59       79.40     86.09 o 
  20   6   2     1100.83     1070.66    106.09 o 
 -17   7   2     1769.85     1812.48     76.61 o 
 -15   7   2      552.16      647.80    101.00 o 
 -13   7   2      415.39      354.38     68.05 o 
 -11   7   2      235.54      346.00     72.73 o 
  -9   7   2     3294.11     3295.24    120.79 o 
  -7   7   2       25.39      -56.29     56.29 o 
  -5   7   2     5893.84     6232.71     77.38 o 
  -3   7   2      332.72      264.00     76.52 o 
  -1   7   2     7729.17     8476.71    147.55 o 
   1   7   2      205.31      241.66     73.17 o 
   3   7   2      622.51      642.80    113.39 o 
   5   7   2     2513.11     2380.47    111.79 o 
   7   7   2      441.46      524.55     63.55 o 
   9   7   2      149.61      197.74     85.51 o 
  11   7   2     1616.76     1712.07     66.24 o 
  13   7   2      843.39      756.18     72.01 o 
  15   7   2      953.02     1019.11     83.12 o 
  17   7   2      686.95      743.44     93.93 o 
 -16   8   2       65.36      209.94     71.81 o 
 -14   8   2       13.07      -78.06     78.24 o 
 -12   8   2      569.68      563.29     74.40 o 
 -10   8   2     3205.11     2943.00    108.02 o 
  -8   8   2     1377.41     1312.02     69.02 o 
  -6   8   2     1186.78     1094.95     74.38 o 
  -4   8   2     2070.51     2095.18    125.75 o 
  -2   8   2       33.01       78.37     71.31 o 
   0   8   2     1166.95     1239.38     94.82 o 
   2   8   2     1181.69     1238.11     76.81 o 
   4   8   2       33.76      -51.28     68.76 o 
   6   8   2       18.96       85.14     95.88 o 
   8   8   2     1240.09     1160.87     67.89 o 
  10   8   2     1759.70     1820.42     91.29 o 
  12   8   2      124.02       31.94     63.67 o 
  14   8   2        0.35      -36.46     82.13 o 
  16   8   2      408.94      470.70     95.17 o 
 -13   9   2      175.49       13.53    107.89 o 
 -11   9   2      951.89      979.73     86.05 o 
  -9   9   2      679.69      457.42     80.96 o 
  -7   9   2      136.08      135.83     66.43 o 
  -5   9   2      193.27      121.99    115.35 o 
  -3   9   2       21.65      115.41     79.19 o 
  -1   9   2      118.82      142.29    119.58 o 
   1   9   2      283.28      395.67     60.05 o 
   3   9   2     1155.07     1031.25    122.01 o 
   5   9   2     1820.94     2066.41     83.67 o 
   7   9   2     3901.66     3572.53     70.20 o 
   9   9   2     1349.63     1188.28     77.70 o 
  11   9   2      267.49      314.51     70.02 o 
  -8  10   2       49.32      -40.10    187.26 o 
  -6  10   2      462.12      198.47    238.64 o 
  -4  10   2      505.24      552.56     74.24 o 
  -2  10   2       20.80       43.22     92.50 o 
   0  10   2       61.00       34.24     85.38 o 
   2  10   2      206.55      235.78     83.85 o 
   4  10   2     1937.48     1979.93     99.44 o 
   6  10   2     1710.34     1431.17     79.34 o 
 -17   1   3      372.70      235.73    255.78 o 
 -15   1   3     4879.65     5194.88    227.92 o 
 -13   1   3      251.88      291.02    119.54 o 
 -11   1   3     2788.52     2560.05    113.62 o 
  -9   1   3    18370.85    19220.58    306.54 o 
  -7   1   3    15306.36    14124.03    257.82 o 
  -5   1   3     1649.13     1497.28     77.14 o 
  -3   1   3       30.59      116.71     95.78 o 
   1   1   3    54483.09    55434.03    393.91 o 
   3   1   3    28957.08    27062.06    259.33 o 
   5   1   3     1875.42     1587.13     90.66 o 
   7   1   3      268.18      340.31     83.35 o 
   9   1   3     8307.25     7892.78    122.04 o 
  11   1   3    22092.46    22977.10    467.41 o 
  13   1   3      913.29      840.34     93.25 o 
  15   1   3      228.15      301.72    127.21 o 
  17   1   3      109.46       95.89    121.28 o 
  19   1   3     5356.74     5065.26    434.03 o 
 -20   2   3      194.25      142.95    134.76 o 
 -18   2   3      804.56      939.78    125.54 o 
 -16   2   3     3596.25     3497.24    115.17 o 
 -14   2   3     7363.17     6857.69    477.21 o 
 -12   2   3       26.53       42.47    102.81 o 
 -10   2   3     1005.51      894.96     73.64 o 
  -8   2   3      101.14      113.76     82.59 o 
  -6   2   3    30779.00    32099.54    352.26 o 
  -4   2   3     4873.27     4300.18     92.47 o 
  -2   2   3     7145.81     7586.44    430.96 o 
   0   2   3    35313.16    37534.52    165.95 o 
   2   2   3     2214.91     1812.63     93.14 o 
   4   2   3      119.01       68.62     73.64 o 
   6   2   3    22444.04    20308.34    121.24 o 
   8   2   3      236.20      253.45     78.60 o 
  10   2   3     3802.60     3672.24     78.89 o 
  12   2   3      663.42      616.88     75.02 o 
  14   2   3     1302.24     1339.22     85.99 o 
  16   2   3       85.45      143.30    100.14 o 
  18   2   3     1619.09     1780.51    117.41 o 
  20   2   3      380.90      365.65    104.43 o 
  22   2   3      371.15      435.44    144.55 o 
 -23   3   3       71.82       66.62    157.76 o 
 -21   3   3       23.20       62.93    118.13 o 
 -19   3   3     2130.56     1970.04    135.78 o 
 -17   3   3      425.00      354.90     81.88 o 
 -15   3   3      278.44      279.84     99.95 o 
 -13   3   3       63.35       70.90     66.02 o 
 -11   3   3     9243.10     9606.65     84.49 o 
  -9   3   3     1386.31     1424.36     72.93 o 
  -7   3   3     2088.22     2172.65     90.47 o 
  -5   3   3       34.60       92.60     87.45 o 
  -3   3   3     2639.57     2530.65     80.11 o 
  -1   3   3     1185.49     1062.15     63.99 o 
   1   3   3       54.88      121.69     78.12 o 
   3   3   3      292.01      379.95     70.95 o 
   5   3   3     3625.00     3381.53    131.40 o 
   7   3   3     4008.28     3768.19     85.66 o 
   9   3   3     1142.80     1143.67     74.38 o 
  11   3   3      574.96      565.47     80.95 o 
  13   3   3        0.32        1.32     79.12 o 
  15   3   3     5645.87     5545.66    168.92 o 
  17   3   3       66.64       76.17     73.44 o 
  19   3   3      126.71      179.01     86.44 o 
  21   3   3      267.32      279.07    105.52 o 
  23   3   3     1702.49     1698.70    134.87 o 
 -22   4   3        1.92       69.47    122.43 o 
 -20   4   3        2.11        5.43    136.44 o 
 -18   4   3       50.24       42.03     88.97 o 
 -16   4   3    11382.39    10939.67    806.03 o 
 -14   4   3     2231.96     2396.99     71.76 o 
 -12   4   3     3690.21     3987.46     80.73 o 
 -10   4   3      644.04      736.07     73.59 o 
  -8   4   3     8008.94     8488.72     88.37 o 
  -6   4   3     2745.30     2726.10    304.26 o 
  -4   4   3    45379.03    48533.54    645.58 o 
  -2   4   3      261.33      497.17    127.07 o 
   0   4   3     4668.62     4585.37     70.56 o 
   2   4   3     1702.16     1602.63     84.27 o 
   4   4   3    12596.47    12790.38    210.28 o 
   6   4   3       15.39      -73.49     73.49 o 
   8   4   3     6178.72     5463.63     78.34 o 
  10   4   3     1209.69     1211.32     74.33 o 
  12   4   3     1528.32     1515.65     86.32 o 
  14   4   3        3.47      -74.12     74.12 o 
  16   4   3     6000.66     5993.28    116.55 o 
  18   4   3     1066.58     1046.71     93.59 o 
  20   4   3     2610.65     2799.05    180.40 o 
  22   4   3       21.30       37.40    101.12 o 
 -21   5   3     1910.58     1904.04    124.65 o 
 -19   5   3     1699.37     1479.26    116.92 o 
 -17   5   3       24.44       69.11     72.46 o 
 -15   5   3     1574.17     1580.51     72.21 o 
 -13   5   3      946.14      894.72     64.08 o 
 -11   5   3     8022.05     8388.40    116.85 o 
  -9   5   3     8539.16     8533.74    100.38 o 
  -7   5   3       10.78      -37.62     65.04 o 
  -5   5   3     3616.89     3585.86     61.70 o 
  -3   5   3     1764.87     1638.05     76.04 o 
  -1   5   3    11720.42    12104.52     85.15 o 
   1   5   3     2222.79     2465.63     80.84 o 
   3   5   3      906.48      874.44     74.25 o 
   5   5   3      761.98      732.48     65.24 o 
   7   5   3     2441.14     2452.33     66.11 o 
   9   5   3      829.67      862.01     80.28 o 
  11   5   3     1345.21     1334.90     75.91 o 
  13   5   3     4247.28     4275.30     77.47 o 
  15   5   3     3134.60     2961.25    183.09 o 
  17   5   3     1088.42     1141.12     65.99 o 
  19   5   3      203.51      181.26     87.70 o 
  21   5   3      421.36      421.52     92.54 o 
 -20   6   3      236.70      361.38    119.85 o 
 -18   6   3      119.05       85.65     71.48 o 
 -16   6   3     1947.92     2024.74     68.46 o 
 -14   6   3      652.72      756.03     68.54 o 
 -12   6   3      222.62      227.13     67.01 o 
 -10   6   3      109.06      116.97     61.86 o 
  -8   6   3      253.75      310.46     70.43 o 
  -6   6   3      152.42      223.05     79.47 o 
  -4   6   3      578.36      477.68     67.97 o 
  -2   6   3      328.48      323.60     64.93 o 
   0   6   3       19.59       44.67     61.07 o 
   2   6   3      750.73      669.33     60.85 o 
   4   6   3       35.50       -0.07     79.96 o 
   6   6   3       31.39      113.01     81.24 o 
   8   6   3      316.50      243.65     73.36 o 
  10   6   3        8.20      -39.04     65.00 o 
  12   6   3      558.58      545.96     75.29 o 
  14   6   3      344.06      418.05     77.49 o 
  16   6   3       94.48      114.42     83.22 o 
  18   6   3      115.79      150.54     72.44 o 
  20   6   3       11.99       13.70     98.56 o 
 -17   7   3      192.00      167.40     75.56 o 
 -15   7   3      717.43      689.03     71.37 o 
 -13   7   3      453.71      486.29     66.98 o 
 -11   7   3     3152.94     3009.11    169.37 o 
  -9   7   3     2221.47     2276.11    102.02 o 
  -7   7   3      100.73      113.45    102.70 o 
  -5   7   3       71.59       -7.90     69.58 o 
  -3   7   3       56.12       -6.07     81.98 o 
  -1   7   3     1410.20     1404.84     73.83 o 
   1   7   3     2204.48     2258.47     79.01 o 
   3   7   3     1084.42     1122.54     66.98 o 
   5   7   3     1200.66     1148.24     63.48 o 
   7   7   3      498.52      552.27     54.39 o 
   9   7   3      164.48      247.43     74.65 o 
  11   7   3      545.09      720.52     70.58 o 
  13   7   3     1129.00     1072.66     74.45 o 
  15   7   3      115.99       71.08     74.97 o 
  17   7   3       11.87      -64.41     84.19 o 
 -16   8   3      562.07      732.59     73.44 o 
 -14   8   3      614.70      598.03     75.31 o 
 -12   8   3     1661.12     1749.18    118.36 o 
 -10   8   3      227.25      115.48     75.46 o 
  -8   8   3      478.55      456.15     73.95 o 
  -6   8   3      133.76      103.96     98.53 o 
  -4   8   3     2369.99     2498.70    137.08 o 
  -2   8   3      187.49      228.09     74.86 o 
   0   8   3     2921.91     2967.33     91.88 o 
   2   8   3      923.48     1016.67    146.86 o 
   4   8   3     7780.20     8376.54    108.03 o 
   6   8   3     3189.83     3287.29     69.95 o 
   8   8   3     4052.59     4146.80    101.40 o 
  10   8   3      100.77       89.21     78.99 o 
  12   8   3     1504.83     1319.56    102.49 o 
  14   8   3      172.30       74.98     87.96 o 
  16   8   3     1012.54     1140.18    131.28 o 
 -13   9   3      411.54      439.00    101.79 o 
 -11   9   3      476.09      262.69     90.51 o 
  -9   9   3       99.46      -16.12     76.92 o 
  -7   9   3      172.39      160.81     83.51 o 
  -5   9   3      129.76       74.68     88.68 o 
  -3   9   3       67.16      239.81    104.79 o 
  -1   9   3        1.06       -6.86     71.85 o 
   1   9   3      324.41      327.87    101.32 o 
   3   9   3       31.54      210.65    149.79 o 
   5   9   3       46.62      289.69     84.91 o 
   7   9   3      419.37      320.43     79.42 o 
   9   9   3     1133.28      993.09     75.60 o 
  11   9   3       77.01      -15.52     82.57 o 
  -6  10   3     1398.03     1624.42     93.68 o 
  -4  10   3     1422.41     1387.93     95.70 o 
  -2  10   3      960.75     1116.79    232.79 o 
   0  10   3       67.08      -28.15    106.55 o 
   2  10   3       64.03       40.66     89.79 o 
   4  10   3      235.41      219.82     91.25 o 
   6  10   3     1489.88     1548.06    133.91 o 
 -12   0   4      308.67      268.37    126.18 o 
  -8   0   4    42874.98    42190.95    314.34 o 
  -4   0   4    12579.76    11968.25    190.29 o 
  -2   0   4    28632.23    28624.55    289.22 o 
   0   0   4    27531.22    27539.85    193.00 o 
   4   0   4    13608.63    13053.82    351.71 o 
   6   0   4     6838.77     6799.82    162.85 o 
   8   0   4     3358.62     3241.42    123.56 o 
  10   0   4    21282.40    22090.11    247.98 o 
  12   0   4    10180.52    10099.06    200.78 o 
  14   0   4       57.43       74.01    109.89 o 
  16   0   4     3169.24     3097.84    262.47 o 
  18   0   4      553.52      517.83    144.87 o 
 -17   1   4       95.77      105.00    199.66 o 
 -15   1   4       33.96       68.38    142.09 o 
 -13   1   4      633.57      583.97    107.44 o 
 -11   1   4      157.03      133.21     90.81 o 
  -9   1   4     4730.53     4829.25    125.27 o 
  -7   1   4     3850.15     3434.13     71.67 o 
  -5   1   4    46545.84    45102.43    278.86 o 
  -3   1   4    13591.66    12334.81    274.48 o 
  -1   1   4    27208.54    24992.89    557.66 o 
   1   1   4    16879.16    15742.13    185.03 o 
   3   1   4       21.15       26.35     81.17 o 
   5   1   4     5220.37     5131.45     90.83 o 
   7   1   4    19016.65    19027.19    286.62 o 
   9   1   4      143.21      153.60     92.95 o 
  11   1   4    13909.76    13818.75    148.41 o 
  13   1   4      417.49      432.73     87.58 o 
  15   1   4    13886.92    13681.20    364.56 o 
  17   1   4      141.79       95.35     97.24 o 
  19   1   4     1871.88     1907.48    140.91 o 
 -20   2   4     2022.30     1985.67    199.22 o 
 -18   2   4     2183.41     2319.71    138.77 o 
 -16   2   4     3922.69     4189.37    121.71 o 
 -14   2   4     1425.94     1368.00    110.07 o 
 -12   2   4     2808.33     2736.76    140.16 o 
 -10   2   4     5053.68     5201.04    101.25 o 
  -8   2   4     6842.68     6751.42     86.61 o 
  -6   2   4    12745.78    11421.79    147.47 o 
  -4   2   4     1658.03     1480.74     81.75 o 
  -2   2   4     4271.68     4215.65     87.26 o 
   2   2   4    36371.75    37807.59   1562.88 o 
   4   2   4     7295.78     6253.89     95.70 o 
   6   2   4      815.75      929.18     75.37 o 
   8   2   4     2198.10     2056.70     74.57 o 
  10   2   4      268.48      270.54     74.19 o 
  12   2   4      582.83      560.33     72.45 o 
  14   2   4     2906.45     2770.49    114.54 o 
  16   2   4      510.49      447.97     84.55 o 
  18   2   4      102.94      109.67    105.44 o 
  20   2   4      140.07      151.22     96.21 o 
  22   2   4     1068.25     1136.80    136.00 o 
 -23   3   4      115.11      138.83    154.22 o 
 -21   3   4        2.34      113.87    160.24 o 
 -19   3   4     1988.60     2050.34    133.55 o 
 -17   3   4     3582.95     3594.51     99.68 o 
 -15   3   4     7955.07     7554.06    481.03 o 
 -13   3   4     8184.69     7943.80    200.33 o 
 -11   3   4     1432.67     1374.90     66.69 o 
  -9   3   4      827.71      810.00     71.15 o 
  -7   3   4      672.42      746.36     72.43 o 
  -5   3   4     5920.45     6398.12    176.74 o 
  -3   3   4    13525.50    14277.59    183.94 o 
  -1   3   4    16624.16    15896.40    383.95 o 
   1   3   4     3310.74     3216.32    135.80 o 
   3   3   4    11635.97    11468.02    165.16 o 
   5   3   4    29168.62    28700.13    380.51 o 
   7   3   4    42086.16    44402.71    412.09 o 
   9   3   4     3081.61     3212.93     76.34 o 
  11   3   4      396.33      329.39     62.95 o 
  13   3   4     1515.39     1467.47     76.10 o 
  15   3   4     1991.13     1987.72     74.57 o 
  17   3   4     3293.52     3324.27    237.52 o 
  19   3   4     3742.57     3875.88    233.04 o 
  21   3   4      108.08       -9.41    104.21 o 
  23   3   4      532.20      500.46    128.16 o 
 -22   4   4      836.30      861.66    151.56 o 
 -20   4   4       86.63      113.03    135.68 o 
 -18   4   4     1160.27     1017.18     95.69 o 
 -16   4   4      559.45      562.15     76.88 o 
 -14   4   4    10025.28     9860.36    245.80 o 
 -12   4   4        8.17       80.71     74.33 o 
 -10   4   4        4.14       99.98     62.60 o 
  -8   4   4     5237.51     5267.31     81.61 o 
  -6   4   4     1489.84     1288.44    188.30 o 
  -4   4   4     3921.11     4571.60     86.07 o 
  -2   4   4       26.06      -29.39     87.54 o 
   0   4   4     2250.13     2488.88     78.90 o 
   2   4   4    20132.22    20102.62    376.76 o 
   4   4   4    13521.43    13110.69    205.15 o 
   6   4   4     2648.06     2578.25     76.64 o 
   8   4   4      532.16      505.25     60.46 o 
  10   4   4      604.23      504.79     69.49 o 
  12   4   4     1194.65     1065.40     79.66 o 
  14   4   4        5.59       77.04     58.10 o 
  16   4   4      353.00      188.35     74.51 o 
  18   4   4      130.45       96.62     74.16 o 
  20   4   4     4917.58     5066.66    154.86 o 
  22   4   4      307.97      193.50     90.49 o 
 -21   5   4        2.57       85.40    145.86 o 
 -19   5   4       91.10       25.84     95.50 o 
 -17   5   4      110.29      120.53     68.22 o 
 -15   5   4       78.11       41.53     69.07 o 
 -13   5   4      135.29      142.97     58.54 o 
 -11   5   4     1010.10     1091.00     66.79 o 
  -9   5   4       24.29      149.17     88.22 o 
  -7   5   4     4635.37     4699.70     78.04 o 
  -5   5   4     3225.08     3143.24     76.99 o 
  -3   5   4     6258.36     6409.53     88.54 o 
  -1   5   4      924.60      975.55     83.19 o 
   1   5   4      228.22      121.21     63.52 o 
   3   5   4     9748.98     9682.82    186.64 o 
   5   5   4     1013.50      968.31     96.30 o 
   7   5   4     1357.38     1290.58     79.09 o 
   9   5   4     7218.41     7165.82    110.34 o 
  11   5   4      195.67      192.19     62.58 o 
  13   5   4     1301.65     1262.82     66.01 o 
  15   5   4        3.96       -3.96     67.46 o 
  17   5   4     2289.47     2446.43     67.26 o 
  19   5   4      110.67      107.35     84.24 o 
  21   5   4      169.95      261.55     91.13 o 
 -20   6   4     1782.95     1164.78    107.33 o 
 -18   6   4      250.29      287.59     69.98 o 
 -16   6   4      519.76      610.48     71.37 o 
 -14   6   4       43.84       70.77     66.89 o 
 -12   6   4     2416.56     2308.21     66.98 o 
 -10   6   4      163.67      155.25    100.71 o 
  -8   6   4    13124.11    13413.15    114.73 o 
  -6   6   4     3507.86     3740.20     90.31 o 
  -4   6   4     9362.79     9910.69    101.86 o 
  -2   6   4        6.36      126.26     75.35 o 
   0   6   4     2733.17     2814.43     79.65 o 
   2   6   4     1144.38     1178.57     67.09 o 
   4   6   4     4910.45     4750.39    132.60 o 
   6   6   4     1052.86     1004.27     69.35 o 
   8   6   4      409.77      316.44     70.92 o 
  10   6   4     2680.84     2496.14     62.19 o 
  12   6   4    15725.87    15752.18    186.75 o 
  14   6   4     5901.25     5992.73     83.67 o 
  16   6   4      249.01      256.51     69.89 o 
  18   6   4        3.59      -13.02     70.84 o 
 -17   7   4       66.54      123.06     73.53 o 
 -15   7   4        4.59      -65.61     65.61 o 
 -13   7   4        1.22       18.35     62.42 o 
 -11   7   4      449.01      503.54     72.24 o 
  -9   7   4     2416.35     2172.22     69.57 o 
  -7   7   4     3872.51     3851.92    127.21 o 
  -5   7   4     2118.48     2128.92     62.95 o 
  -3   7   4     2093.18     2499.97     82.07 o 
  -1   7   4      293.29      276.40     82.30 o 
   1   7   4      184.39      208.40     65.03 o 
   3   7   4      273.65      432.64     78.49 o 
   5   7   4     1285.57     1237.04     72.71 o 
   7   7   4       75.03      -25.02     56.02 o 
   9   7   4     1045.12     1013.80     74.71 o 
  11   7   4      318.66      378.97     75.70 o 
  13   7   4     2295.62     2429.31     77.51 o 
  15   7   4      120.08       -5.23     76.70 o 
  17   7   4      295.23      343.88     74.31 o 
 -16   8   4      130.55      139.87     97.16 o 
 -14   8   4      354.97      391.78     73.84 o 
 -12   8   4      309.47      369.18     75.11 o 
 -10   8   4       26.84       27.60     80.65 o 
  -8   8   4      401.52      337.46     81.28 o 
  -6   8   4      140.41       -3.53    145.08 o 
  -4   8   4        1.66      -72.86    151.26 o 
  -2   8   4       39.05       38.69     86.98 o 
   0   8   4      699.98      701.65     87.82 o 
   2   8   4     3518.21     3618.42    125.17 o 
   4   8   4     4722.76     4485.13     92.14 o 
   6   8   4      187.42      196.12     74.80 o 
   8   8   4      119.99      109.95     69.48 o 
  10   8   4        2.71       33.16     77.80 o 
  12   8   4       41.49        8.81     72.36 o 
  14   8   4      246.38      146.84     91.03 o 
 -11   9   4       17.52      131.28     83.03 o 
  -9   9   4        6.40      -48.36    106.85 o 
  -7   9   4       40.67      -49.28     82.40 o 
  -5   9   4      467.45      722.94    108.82 o 
  -3   9   4     1333.69     1763.73    131.62 o 
  -1   9   4      335.27      471.21     93.10 o 
   1   9   4      339.94      250.97    128.99 o 
   3   9   4     1159.09     1302.56    126.24 o 
   5   9   4     2870.16     2655.61     88.04 o 
   7   9   4      374.99      362.40     94.60 o 
   9   9   4        6.98      134.71     82.19 o 
  11   9   4      121.34       56.29     81.12 o 
  -6  10   4       71.76      248.81    108.59 o 
  -4  10   4        1.83      -24.10     96.73 o 
  -2  10   4      164.22      160.38     77.86 o 
   0  10   4     1690.39     1436.75    195.29 o 
   2  10   4      543.75      296.96     91.07 o 
   4  10   4      238.33      240.03    319.69 o 
   6  10   4      383.23      361.01    221.90 o 
 -17   1   5      188.73      249.20    132.93 o 
 -15   1   5     1716.43     1846.45    133.37 o 
 -13   1   5     1816.64     1788.13     88.56 o 
 -11   1   5     5903.58     5659.04    109.29 o 
  -9   1   5    12600.00    12288.47    225.71 o 
  -7   1   5      319.70      294.22     76.61 o 
  -5   1   5     1823.42     1507.32     64.71 o 
  -3   1   5     1875.30     1448.32     72.87 o 
  -1   1   5     8329.91     7587.40    158.67 o 
   1   1   5       29.65      887.99    424.79 o 
   3   1   5    38867.02    36799.81    190.29 o 
   5   1   5     2666.81     2467.67     71.06 o 
   7   1   5    10408.32    10976.24    167.79 o 
   9   1   5     5031.43     4973.80     97.02 o 
  11   1   5     5058.63     4929.48     88.94 o 
  13   1   5    16650.03    16216.25    505.10 o 
  15   1   5    22119.41    22991.46    599.05 o 
  17   1   5     3810.36     3863.50     89.69 o 
  19   1   5       11.49       10.90    109.78 o 
  21   1   5     1387.60     1540.70    153.88 o 
 -20   2   5       73.86       51.81    171.80 o 
 -18   2   5     1746.75     1688.09    118.91 o 
 -16   2   5      534.51      530.32     98.06 o 
 -14   2   5     8449.95     8691.56    220.01 o 
 -12   2   5      487.85      517.72     76.55 o 
 -10   2   5     3799.19     4131.94    105.24 o 
  -8   2   5      157.80      113.94     83.51 o 
  -6   2   5     5713.13     5798.34    131.42 o 
  -4   2   5     5974.54     5247.94     76.93 o 
  -2   2   5    19061.51    17952.21    145.33 o 
   0   2   5    15395.82    14920.93     98.74 o 
   2   2   5      121.64      117.71     80.72 o 
   4   2   5    18222.49    16566.51    321.80 o 
   6   2   5     7413.32     7363.98    137.33 o 
   8   2   5    31558.05    31532.04    321.69 o 
  10   2   5      102.49      174.75     71.51 o 
  12   2   5     1967.35     2003.68     70.95 o 
  14   2   5     2107.40     2294.11     85.67 o 
  16   2   5     7319.77     7833.49    198.70 o 
  18   2   5      254.39      229.17    104.41 o 
  20   2   5     3179.23     3117.18    103.73 o 
  22   2   5      406.91      519.97    133.08 o 
 -23   3   5        0.02       -2.23    155.69 o 
 -21   3   5        0.17      -27.78    159.33 o 
 -19   3   5     1565.59     1722.41    102.93 o 
 -17   3   5     1253.82     1193.02     89.68 o 
 -15   3   5       11.75        9.54     86.57 o 
 -13   3   5      740.57      742.27     77.14 o 
 -11   3   5     8944.87     8789.36    105.08 o 
  -9   3   5        6.83       13.75     63.82 o 
  -7   3   5      801.83      747.19     74.29 o 
  -5   3   5     9303.28     9596.45    136.47 o 
  -3   3   5     4313.54     4057.69    106.14 o 
  -1   3   5     9675.51     9836.54     91.37 o 
   1   3   5      859.58      886.33     85.44 o 
   3   3   5     3423.82     3137.35    112.55 o 
   5   3   5     8729.94     8432.18    204.17 o 
   7   3   5     1229.11     1070.33     63.41 o 
   9   3   5        2.09        8.57     62.44 o 
  11   3   5     7252.47     6904.96     74.03 o 
  13   3   5     8535.71     8585.53     83.91 o 
  15   3   5      754.48      747.77     65.29 o 
  17   3   5      180.75      217.88     73.54 o 
  19   3   5     1630.27     1662.48     96.78 o 
  21   3   5      711.01      756.75    104.65 o 
  23   3   5       16.55       10.33    113.94 o 
 -22   4   5       12.01       29.00    144.25 o 
 -20   4   5      137.44      120.41     92.88 o 
 -18   4   5      388.12      446.08    100.00 o 
 -16   4   5      904.42      932.54     87.24 o 
 -14   4   5      609.79      615.49     65.00 o 
 -12   4   5     1072.75     1157.65     76.97 o 
 -10   4   5      138.78      174.86     61.18 o 
  -8   4   5      618.68      674.56     66.24 o 
  -6   4   5     1958.85     2065.27     66.65 o 
  -4   4   5    15291.17    15308.35    263.18 o 
  -2   4   5    15934.78    17065.04    257.40 o 
   0   4   5     3017.80     3272.01    100.03 o 
   2   4   5      916.00      925.54     83.50 o 
   4   4   5      901.64      912.54     66.88 o 
   6   4   5    13734.06    13218.42    384.83 o 
   8   4   5     9244.72     9248.68    157.54 o 
  10   4   5     4988.86     4860.17     65.75 o 
  12   4   5       96.50      147.92     68.71 o 
  14   4   5     1608.96     1488.18     63.97 o 
  16   4   5     1085.92     1243.99     68.26 o 
  18   4   5     2812.54     2670.00     92.39 o 
  20   4   5       85.34       59.88     94.81 o 
  22   4   5      186.72       75.10     98.53 o 
 -21   5   5        9.99     -104.84    104.84 o 
 -19   5   5       26.20      -89.11     89.11 o 
 -17   5   5       16.82      -24.28     62.89 o 
 -15   5   5     1791.56     1897.33     72.70 o 
 -13   5   5      271.65      326.80     58.61 o 
 -11   5   5     2866.31     2903.00     75.86 o 
  -9   5   5     1429.28     1398.69     74.61 o 
  -7   5   5    10322.52    10412.60     77.39 o 
  -5   5   5     1104.68     1153.98     77.87 o 
  -3   5   5      509.37      667.07     68.43 o 
  -1   5   5      355.27      392.61     95.97 o 
   1   5   5    11985.08    11886.72    158.38 o 
   3   5   5     2631.94     2636.69     80.05 o 
   5   5   5      729.87      650.91     87.44 o 
   7   5   5        9.51      -56.15     56.15 o 
   9   5   5     3086.35     3117.65     91.12 o 
  11   5   5     7861.03     7596.82     78.52 o 
  13   5   5      519.62      513.48     57.21 o 
  15   5   5       45.04      103.22     66.09 o 
  17   5   5      830.62      867.97     63.56 o 
  19   5   5      839.79     1024.39     73.42 o 
  21   5   5        4.60       28.39     99.15 o 
 -20   6   5        1.17     -120.53    120.53 o 
 -18   6   5     1267.97     1175.74     70.76 o 
 -16   6   5       17.16       55.44     67.26 o 
 -14   6   5       94.79       27.08     59.85 o 
 -12   6   5      100.21      218.92     74.50 o 
 -10   6   5     3120.67     3150.47     64.65 o 
  -8   6   5      734.30      705.35     75.45 o 
  -6   6   5     3264.21     3370.37     87.75 o 
  -4   6   5      774.21      790.90    148.76 o 
  -2   6   5      580.43      851.15     92.21 o 
   0   6   5      298.94      245.72     79.37 o 
   2   6   5      708.81      801.60    105.49 o 
   4   6   5     1068.44     1207.85    110.30 o 
   6   6   5     2961.34     2946.15     81.20 o 
   8   6   5       48.24       21.77     68.77 o 
  10   6   5       44.41       44.76     65.94 o 
  12   6   5      731.85      768.49     77.82 o 
  14   6   5        3.91       92.69     54.00 o 
  16   6   5       30.50      115.47     70.03 o 
  18   6   5       28.51      -35.99     83.87 o 
 -17   7   5      559.23      446.75     71.77 o 
 -15   7   5      931.92      831.54     67.20 o 
 -13   7   5       15.09       80.58     70.45 o 
 -11   7   5     1177.39     1221.37     65.12 o 
  -9   7   5      405.32      209.40     77.77 o 
  -7   7   5     3227.74     3258.66     66.66 o 
  -5   7   5        4.64      -66.72     99.60 o 
  -3   7   5       13.85       20.21     66.62 o 
  -1   7   5      382.55      536.92     88.72 o 
   1   7   5    13064.72    13235.99     85.61 o 
   3   7   5     2951.34     2989.81    116.33 o 
   5   7   5     1185.88      994.00     71.01 o 
   7   7   5      217.46       48.83     64.51 o 
   9   7   5     1021.62      991.62     76.06 o 
  11   7   5     1270.63     1248.68     69.32 o 
  13   7   5      278.78      292.79     78.60 o 
  15   7   5      125.16       50.14    103.04 o 
  17   7   5      280.26      353.11     72.90 o 
 -14   8   5      242.26      231.23     79.69 o 
 -12   8   5      248.72      280.81     61.38 o 
 -10   8   5       64.62     -105.19    105.19 o 
  -8   8   5      480.51      437.57     86.32 o 
  -6   8   5     1157.12     1092.64     72.95 o 
  -4   8   5     1033.86     1056.36     83.95 o 
  -2   8   5      232.97      198.01     63.95 o 
   0   8   5      705.59      756.71     76.23 o 
   2   8   5     1542.69     1587.96     86.12 o 
   4   8   5      132.51       22.39    176.33 o 
   6   8   5      157.67      262.76     61.99 o 
   8   8   5      838.15      795.72     59.38 o 
  10   8   5      783.53      706.72     77.08 o 
  12   8   5        3.74      -34.08     60.92 o 
  14   8   5       78.07      102.06     71.01 o 
 -11   9   5      255.30      310.81     87.81 o 
  -9   9   5      413.93      504.81    134.10 o 
  -7   9   5       46.25     -118.92    126.05 o 
  -5   9   5      439.55      413.83    207.40 o 
  -3   9   5     1620.89     1691.64    180.77 o 
  -1   9   5        5.59       42.16    164.97 o 
   1   9   5       86.11      307.84     89.66 o 
   3   9   5        1.56      -89.28     89.28 o 
   5   9   5     1763.22     1690.76     74.31 o 
   7   9   5       21.24       37.93     69.45 o 
   9   9   5        3.07      -85.24     85.24 o 
  11   9   5     1011.82     1037.15     69.54 o 
  -6  10   5      437.39      337.37     77.77 o 
  -4  10   5     1202.79     1149.20     77.06 o 
  -2  10   5       10.88      138.04     97.00 o 
   0  10   5       24.27       36.83     96.08 o 
   2  10   5       21.51       97.10     95.22 o 
   4  10   5       35.71       50.22     85.45 o 
   6  10   5        8.11     -134.56    157.30 o 
 -16   0   6      286.59      213.00    161.40 o 
 -14   0   6     2095.79     1984.80    118.60 o 
 -12   0   6    17326.18    18065.73    150.72 o 
 -10   0   6     2987.14     2994.14     93.02 o 
  -8   0   6    26375.41    24783.93   1040.26 o 
  -6   0   6     6881.57     6158.12    133.00 o 
  -4   0   6     5951.36     5296.42    138.31 o 
  -2   0   6    56932.18    55604.30    287.54 o 
   0   0   6     8533.25     7699.21    138.12 o 
   2   0   6      428.60      357.55     97.27 o 
   6   0   6      225.10      310.27    103.95 o 
   8   0   6     8072.54     8224.19    113.64 o 
  10   0   6     2639.34     2625.72    106.55 o 
  12   0   6    68782.97    73405.52    307.10 o 
  14   0   6      841.22      971.99    181.81 o 
  16   0   6     2775.87     2648.67    110.91 o 
  18   0   6      150.19      162.98    129.21 o 
  20   0   6      916.40      727.59    129.56 o 
 -17   1   6      118.19      123.21    109.29 o 
 -15   1   6       23.30      -10.01    105.79 o 
 -13   1   6     4664.02     4452.14    106.58 o 
 -11   1   6      593.45      641.98     70.66 o 
  -9   1   6     5606.85     5452.71     75.80 o 
  -7   1   6     2586.54     2791.62     76.55 o 
  -5   1   6     9348.10     8445.83     75.27 o 
  -3   1   6      708.23      761.40     57.39 o 
  -1   1   6     7746.52     7442.00     75.40 o 
   1   1   6    20941.90    20564.71    275.50 o 
   3   1   6        3.16      -59.01     59.01 o 
   5   1   6       26.12      -29.63     68.78 o 
   7   1   6    13437.17    12960.76    187.86 o 
   9   1   6     7588.46     7702.03     90.37 o 
  11   1   6     7003.47     7216.49    114.11 o 
  13   1   6      200.66      201.02     59.73 o 
  15   1   6        4.33       -6.40     92.02 o 
  17   1   6      183.15      151.62     66.83 o 
  19   1   6       27.97       -6.39     86.00 o 
  21   1   6       60.59      116.40    125.24 o 
 -20   2   6     2394.85     2376.99    180.59 o 
 -18   2   6     1464.84     1457.23    118.12 o 
 -16   2   6       82.42       39.79     94.04 o 
 -14   2   6      243.84      302.30     79.83 o 
 -12   2   6     1215.55     1195.22     65.93 o 
 -10   2   6     6753.33     6945.17    117.95 o 
  -8   2   6     3958.88     4296.03     84.46 o 
  -6   2   6     8755.13     8329.64    109.82 o 
  -4   2   6      739.57      655.85    153.85 o 
  -2   2   6      976.10     1161.71     70.44 o 
   0   2   6      409.57      325.68     71.11 o 
   2   2   6    20659.61    18407.13    348.59 o 
   4   2   6    15727.28    16349.60    526.66 o 
   6   2   6      351.80      369.01     76.17 o 
   8   2   6    20158.10    19242.95    141.29 o 
  10   2   6      294.88      283.79     66.10 o 
  12   2   6     6015.14     6034.93     87.63 o 
  14   2   6     1930.90     2021.02     81.42 o 
  16   2   6       16.40      -36.71     67.60 o 
  18   2   6     3192.39     3317.84     99.45 o 
  20   2   6      442.22      505.11    111.30 o 
  22   2   6     1024.56     1113.73    138.15 o 
 -23   3   6     1022.29      986.65    148.46 o 
 -21   3   6      324.31      350.60    157.96 o 
 -19   3   6      279.77      190.59     97.07 o 
 -17   3   6     2023.27     2160.33    111.02 o 
 -15   3   6     6653.70     6740.21    104.73 o 
 -13   3   6     1161.58     1347.54     72.64 o 
 -11   3   6      171.37      207.32     67.60 o 
  -9   3   6     4380.16     4253.57     91.91 o 
  -7   3   6      534.88      676.91     72.31 o 
  -5   3   6    14546.00    14810.36    261.09 o 
  -3   3   6    25806.81    26518.65    289.85 o 
  -1   3   6     6407.73     6244.09     78.87 o 
   1   3   6     4099.29     3788.22    115.96 o 
   3   3   6    11283.93    11446.80    439.84 o 
   5   3   6      504.63      434.95     70.09 o 
   7   3   6     2526.56     2148.74     71.06 o 
   9   3   6       74.88      133.28     62.28 o 
  11   3   6      608.69      544.52     57.93 o 
  13   3   6      594.48      577.87     66.99 o 
  15   3   6     2481.73     2437.62    104.89 o 
  17   3   6     1819.51     1836.59     91.08 o 
  19   3   6     7778.11     7205.23    495.60 o 
  21   3   6     1584.91     1606.61     96.74 o 
 -22   4   6      235.27      186.20    143.80 o 
 -20   4   6     1320.68     1328.35     89.16 o 
 -18   4   6     2950.51     3053.92     96.66 o 
 -16   4   6      287.90      321.23     71.04 o 
 -14   4   6       51.84       22.62     63.08 o 
 -12   4   6       56.89       65.10     70.42 o 
 -10   4   6     4140.66     4228.91     69.13 o 
  -8   4   6     2087.88     2051.34     69.80 o 
  -6   4   6     3556.01     3568.14     76.29 o 
  -4   4   6     2552.59     2779.08     76.24 o 
  -2   4   6    27321.65    30010.05    372.72 o 
   0   4   6    47873.29    52143.53   1346.32 o 
   2   4   6     2449.42     2630.21     72.05 o 
   4   4   6      569.15      650.59     69.07 o 
   6   4   6     1039.78     1042.31     66.79 o 
   8   4   6     6756.01     6873.81     72.56 o 
  10   4   6     2430.61     2558.74     75.89 o 
  12   4   6      470.66      510.79     62.51 o 
  14   4   6      231.48      212.35     60.40 o 
  16   4   6     5437.38     5786.27     73.45 o 
  18   4   6       47.60       41.29     69.60 o 
  20   4   6      665.82      695.57    104.10 o 
  22   4   6      123.67       49.36    149.61 o 
 -21   5   6      648.04      682.30    164.87 o 
 -19   5   6      116.71      132.14     94.04 o 
 -17   5   6      354.53      456.39     60.23 o 
 -15   5   6     4099.28     4038.34    147.76 o 
 -13   5   6     2081.80     1994.31     60.26 o 
 -11   5   6     6628.60     6506.92    130.83 o 
  -9   5   6       58.70      156.93     74.77 o 
  -7   5   6     2000.24     1840.60     64.94 o 
  -5   5   6     1358.81     1453.85    112.29 o 
  -3   5   6     3214.70     3417.51    171.10 o 
  -1   5   6     2144.73     2310.06     83.42 o 
   1   5   6      384.54      414.46     81.30 o 
   3   5   6        1.41       24.59     73.80 o 
   5   5   6      951.32      830.75     88.92 o 
   7   5   6     2855.91     2939.28     85.39 o 
   9   5   6     4848.84     4549.30     67.53 o 
  11   5   6     1726.70     1713.29     89.00 o 
  13   5   6        0.87       10.32     56.66 o 
  15   5   6      118.85      165.81     61.41 o 
  17   5   6        5.57       14.59     69.47 o 
  19   5   6      868.85      949.33     76.58 o 
 -18   6   6      457.99      469.17     77.59 o 
 -16   6   6      289.12      246.28     66.89 o 
 -14   6   6       26.25      -60.28     64.31 o 
 -12   6   6      688.40      526.06     68.28 o 
 -10   6   6    16725.15    22704.99   5064.74 o 
  -8   6   6     8536.79     8576.54     87.75 o 
  -6   6   6      488.90      377.30     81.21 o 
  -4   6   6     1348.48     1602.50    101.47 o 
  -2   6   6     2336.22     2475.01     95.25 o 
   0   6   6      554.28      642.40     79.02 o 
   2   6   6     1316.77     1475.80     92.39 o 
   4   6   6      189.07      216.15     83.07 o 
   6   6   6     3567.02     3386.34    106.96 o 
   8   6   6     4581.46     4394.64     64.78 o 
  10   6   6     6242.33     5936.84     90.25 o 
  12   6   6      128.33      137.41     64.90 o 
  14   6   6     3804.20     3598.17     67.96 o 
  16   6   6        4.11      -18.16     62.91 o 
  18   6   6       64.99      118.70     72.69 o 
 -17   7   6        5.13       80.57     87.29 o 
 -15   7   6      972.42      867.07     66.19 o 
 -13   7   6       36.69      111.42     93.17 o 
 -11   7   6     1731.22     1779.52     64.83 o 
  -9   7   6      435.20      441.38     70.41 o 
  -7   7   6     3933.07     4243.54     82.96 o 
  -5   7   6       83.29       81.84     88.38 o 
  -3   7   6       19.94      -75.45     75.45 o 
  -1   7   6        1.15      -40.00     77.13 o 
   1   7   6      306.18      396.02     69.75 o 
   3   7   6       74.41      131.35    124.68 o 
   5   7   6     2227.03     2018.69     70.65 o 
   7   7   6     3665.61     3600.34     98.37 o 
   9   7   6      643.10      589.64     72.08 o 
  11   7   6     1934.46     1888.49     86.51 o 
  13   7   6      119.82       19.31     66.36 o 
  15   7   6      465.72      546.49     63.74 o 
  17   7   6       69.57       31.48     74.27 o 
 -14   8   6      766.40      771.28    107.38 o 
 -12   8   6       66.47      -98.85     98.85 o 
 -10   8   6       66.84      186.68     70.51 o 
  -8   8   6      785.58      752.22     62.37 o 
  -6   8   6     1315.15     1374.61     79.26 o 
  -4   8   6       11.22      -72.47     73.68 o 
  -2   8   6      290.19      326.26     83.70 o 
   0   8   6     4228.54     4738.49    251.04 o 
   2   8   6      868.01      754.11    100.31 o 
   4   8   6      316.16      275.26     59.19 o 
   6   8   6      686.30      700.22     74.08 o 
   8   8   6       63.84       53.02    144.66 o 
  10   8   6      426.17      383.27     71.30 o 
  12   8   6        2.58      -63.97     63.97 o 
  14   8   6      441.42      386.45     63.58 o 
 -11   9   6       19.56      -56.38     63.50 o 
  -9   9   6        7.98      366.91    208.56 o 
  -7   9   6      823.76      715.98     81.94 o 
  -5   9   6      822.06      779.97     78.14 o 
  -3   9   6     2902.42     2975.27     92.28 o 
  -1   9   6     3851.12     3929.76    124.37 o 
   1   9   6     1987.82     2204.31    193.74 o 
   3   9   6      298.21      377.24     87.67 o 
   5   9   6     1353.94     1424.36     82.43 o 
   7   9   6     1459.93     1266.68     79.86 o 
   9   9   6      242.73      251.43     75.04 o 
  11   9   6      203.05      236.08     90.93 o 
  -4  10   6      688.96      619.28     94.51 o 
  -2  10   6      757.45      686.12    145.21 o 
   0  10   6      286.15      308.39     94.77 o 
   2  10   6      325.35      203.03     82.10 o 
   4  10   6       14.37      202.36     78.81 o 
 -19   1   7      333.09      263.53    131.72 o 
 -17   1   7     2586.24     2770.40    105.05 o 
 -15   1   7     3957.42     4044.98     97.48 o 
 -13   1   7     2543.91     2442.27     70.52 o 
 -11   1   7       22.65       16.80     63.59 o 
  -9   1   7    17657.58    18232.48    138.63 o 
  -7   1   7    38664.32    39343.08    471.09 o 
  -5   1   7     1385.44     1496.55     68.17 o 
  -3   1   7      898.54      893.94     83.30 o 
  -1   1   7     1314.04     1334.79     65.75 o 
   1   1   7    37545.53    36111.56    408.93 o 
   3   1   7    17990.09    16635.10    280.74 o 
   5   1   7     4962.44     5135.20    143.93 o 
   7   1   7      308.63      235.56     68.20 o 
   9   1   7     8779.28     8688.71    110.43 o 
  11   1   7     1760.71     1786.53     73.90 o 
  13   1   7      248.12      242.74     87.80 o 
  15   1   7      205.59      184.06     66.76 o 
  17   1   7      328.78      397.65     85.27 o 
  19   1   7      138.29      130.35     77.01 o 
  21   1   7      348.60      316.83    114.40 o 
  23   1   7        5.49      -23.16    153.33 o 
 -20   2   7      953.37      845.94    170.70 o 
 -18   2   7        4.30      -58.37    101.77 o 
 -16   2   7     5752.47     6014.82    122.02 o 
 -14   2   7     1535.30     1527.61     79.70 o 
 -12   2   7    11439.78    11335.06    236.87 o 
 -10   2   7     2016.89     2093.19     78.87 o 
  -8   2   7     3725.06     3528.79     81.95 o 
  -6   2   7      173.75      126.88     71.06 o 
  -4   2   7    42108.36    42853.52    205.62 o 
  -2   2   7     4012.03     3966.15     84.65 o 
   0   2   7    24708.44    24247.31    246.43 o 
   2   2   7     2766.63     2839.08     76.99 o 
   4   2   7     6621.47     6576.29    187.11 o 
   6   2   7     2481.07     2246.22    112.75 o 
   8   2   7    12432.83    12113.23    143.32 o 
  10   2   7      628.14      611.73     72.18 o 
  12   2   7     1089.84     1076.74     67.12 o 
  14   2   7      909.85     1052.06     68.45 o 
  16   2   7     2410.81     2297.86     66.68 o 
  18   2   7     4156.83     3782.11    252.56 o 
  20   2   7      886.37      835.26     93.49 o 
  22   2   7      649.01      603.50    125.07 o 
 -23   3   7       19.05       15.69    198.81 o 
 -21   3   7      799.22      736.73    102.74 o 
 -19   3   7      154.77      177.70     94.51 o 
 -17   3   7      536.88      563.02     90.30 o 
 -15   3   7     2090.02     2030.66     74.36 o 
 -13   3   7      259.14      273.62     70.88 o 
 -11   3   7     3729.83     3987.88     72.59 o 
  -9   3   7     3512.82     3635.85     71.44 o 
  -7   3   7     1526.33     1566.79     69.51 o 
  -5   3   7      169.09      105.19     81.13 o 
  -3   3   7     1957.37     1605.03     89.31 o 
  -1   3   7     4057.24     4470.86     82.72 o 
   1   3   7      366.79      438.57     91.33 o 
   3   3   7     4180.07     4177.78    223.11 o 
   5   3   7     9826.05     9511.44    157.25 o 
   7   3   7      433.98      407.72     65.10 o 
   9   3   7      867.65      807.98     61.91 o 
  11   3   7     1053.09     1074.16     71.82 o 
  13   3   7     4198.83     4108.13     73.49 o 
  15   3   7     1217.81     1243.65     61.52 o 
  17   3   7      188.44      260.23     75.96 o 
  19   3   7      600.83      592.84     91.07 o 
  21   3   7      710.22      729.05    104.45 o 
 -22   4   7      753.96      725.35    116.56 o 
 -20   4   7      179.85      275.01     89.90 o 
 -18   4   7      531.72      496.05     79.35 o 
 -16   4   7      289.16      360.10     72.21 o 
 -14   4   7     7197.78     7424.44     72.15 o 
 -12   4   7     2442.53     2329.53     70.91 o 
 -10   4   7     2137.82     2082.06     74.47 o 
  -8   4   7        3.29       21.48     69.09 o 
  -6   4   7     4195.91     4028.72     90.21 o 
  -4   4   7     1036.45     1196.34     63.37 o 
  -2   4   7     2473.58     2383.66     76.75 o 
   0   4   7        8.29      130.65     68.85 o 
   2   4   7      941.23     1212.23     73.12 o 
   4   4   7      848.28      671.17     68.50 o 
   6   4   7     7477.67     7269.04     99.36 o 
   8   4   7     6455.85     6359.40     67.72 o 
  10   4   7     3605.05     3544.38     75.91 o 
  12   4   7        4.14       -3.63     61.42 o 
  14   4   7       12.64       32.11     58.85 o 
  16   4   7       86.62      136.37     64.84 o 
  18   4   7     1904.30     1891.05     79.28 o 
  20   4   7      493.68      566.29     91.35 o 
 -21   5   7      503.58      434.86    137.46 o 
 -19   5   7     2048.17     1958.48     92.34 o 
 -17   5   7       68.72       61.48     68.75 o 
 -15   5   7       24.60       44.97     67.81 o 
 -13   5   7      428.97      448.66     57.25 o 
 -11   5   7     8052.20     7987.57     69.93 o 
  -9   5   7     1416.21     1484.47     70.17 o 
  -7   5   7      819.23      988.07     81.60 o 
  -5   5   7     1008.14     1059.19     66.31 o 
  -3   5   7      116.37      163.39     52.48 o 
  -1   5   7     1268.02     1333.06    231.73 o 
   1   5   7      955.05     1049.93     64.94 o 
   3   5   7     6543.16     6457.95    104.65 o 
   5   5   7     1932.97     1840.50     48.55 o 
   7   5   7     2334.38     2357.38     75.06 o 
   9   5   7     1541.51     1504.50     72.71 o 
  11   5   7     8226.38     8102.45     67.55 o 
  13   5   7     3383.69     3350.98     82.82 o 
  15   5   7     2944.84     2897.47     65.82 o 
  17   5   7      309.47      276.31     72.07 o 
  19   5   7      209.81      219.44     77.05 o 
 -18   6   7       50.14      123.28     74.39 o 
 -16   6   7      111.06      205.58     65.78 o 
 -14   6   7       52.56       87.88     63.05 o 
 -12   6   7        5.06      -13.10     63.38 o 
 -10   6   7      319.33      373.84    111.58 o 
  -8   6   7      252.68      287.13     51.89 o 
  -6   6   7        3.98      -33.48     69.55 o 
  -4   6   7      847.35      908.23     77.10 o 
  -2   6   7        9.37       85.00    105.99 o 
   0   6   7      538.20      612.26    131.88 o 
   2   6   7      401.41      496.40     87.32 o 
   4   6   7     3838.13     3504.41    132.00 o 
   6   6   7      994.09     1030.98     57.76 o 
   8   6   7       93.34      153.00     61.39 o 
  10   6   7      337.03      403.35     67.20 o 
  12   6   7      275.37      186.65     64.30 o 
  14   6   7      934.46      916.92     64.33 o 
  16   6   7        2.96      -25.20     68.06 o 
  18   6   7      303.25      283.52     71.78 o 
 -17   7   7      168.16      203.22     69.38 o 
 -15   7   7       43.56      101.51     55.48 o 
 -13   7   7        3.81       27.98     69.24 o 
 -11   7   7     1649.93     1744.24     79.89 o 
  -9   7   7      980.19     1025.96     67.02 o 
  -7   7   7      542.65      511.47     64.33 o 
  -5   7   7     1586.06     1571.86     65.17 o 
  -3   7   7      492.42      620.01     75.01 o 
  -1   7   7     2348.01     2303.54     78.69 o 
   1   7   7     2329.50     2445.54     70.66 o 
   3   7   7     6325.87     6175.72    185.13 o 
   5   7   7     1446.52     1452.63     61.39 o 
   7   7   7      214.82      168.10     86.14 o 
   9   7   7     1578.17     1497.09     65.21 o 
  11   7   7     1983.78     1874.14     63.23 o 
  13   7   7     1972.34     1822.31     71.88 o 
  15   7   7     2230.16     2197.46     76.40 o 
 -14   8   7      384.89      317.31     70.28 o 
 -12   8   7        4.99      -61.34     61.34 o 
 -10   8   7      243.09      347.68     68.94 o 
  -8   8   7      114.29       73.25     84.51 o 
  -6   8   7      834.95      748.98     68.74 o 
  -4   8   7     3212.86     3432.65    115.77 o 
  -2   8   7     3879.18     4221.86    125.06 o 
   0   8   7        6.96       66.52     70.00 o 
   2   8   7     1150.61     1107.18    126.63 o 
   4   8   7     2421.88     2376.02     78.91 o 
   6   8   7     2056.08     1860.49     73.05 o 
   8   8   7      150.51      233.08     64.85 o 
  10   8   7      124.13       82.25     80.13 o 
  12   8   7       28.37       -6.60     73.26 o 
  14   8   7      362.21      331.68     67.73 o 
 -11   9   7      137.06      172.36     77.51 o 
  -9   9   7      288.40      345.03     67.67 o 
  -7   9   7        1.94      -65.50     77.47 o 
  -5   9   7       12.15      -75.54     75.54 o 
  -3   9   7      264.30       67.96    134.48 o 
  -1   9   7     1333.68     1367.68     89.91 o 
   1   9   7      210.11      210.57     86.73 o 
   3   9   7       31.29        2.51     86.05 o 
   5   9   7      890.60      974.52    107.09 o 
   7   9   7      164.19      155.74     78.69 o 
   9   9   7       30.81      -58.92     67.29 o 
  -2  10   7      393.24      339.71     79.90 o 
   0  10   7       42.98       41.16     77.90 o 
   2  10   7        9.80      182.18     81.08 o 
 -18   0   8     2683.01     2797.96    215.62 o 
 -16   0   8     6567.08     6752.12    126.33 o 
 -14   0   8     2437.69     2426.53    125.63 o 
 -12   0   8    19327.52    19329.35    407.16 o 
 -10   0   8    13042.15    13527.83    571.90 o 
  -8   0   8    18658.17    19369.45    452.65 o 
  -6   0   8     1381.47     1197.27     98.72 o 
  -4   0   8     2681.62     2757.15    116.04 o 
  -2   0   8      141.04       92.97    102.79 o 
   0   0   8    15983.87    16283.22    879.88 o 
   2   0   8    10783.12    10403.71    552.76 o 
   4   0   8     7386.95     7204.70    159.13 o 
   6   0   8    28505.60    27444.43    774.97 o 
   8   0   8       92.45       -4.68     90.09 o 
  10   0   8     1963.42     2065.28     90.25 o 
  12   0   8      165.27      167.28     80.39 o 
  14   0   8    10000.33    10381.99    161.59 o 
  16   0   8     1074.66     1030.29    146.14 o 
  18   0   8      453.81      493.31    108.37 o 
  20   0   8     1934.38     1799.85    126.82 o 
  22   0   8     3773.00     3459.66    317.29 o 
 -19   1   8      403.45      400.55    121.51 o 
 -17   1   8       14.08      -29.84     82.50 o 
 -15   1   8     7701.15     7568.09    200.95 o 
 -13   1   8     1888.59     1933.59     82.84 o 
 -11   1   8    15756.33    16256.58     89.61 o 
  -9   1   8       51.00       78.00     63.88 o 
  -7   1   8     1473.08     1379.78     66.87 o 
  -5   1   8    11565.35    11188.49    120.53 o 
  -3   1   8     2804.51     2751.39     77.26 o 
  -1   1   8     2269.01     2206.29     73.10 o 
   1   1   8     4415.59     4212.72     71.70 o 
   3   1   8        2.66       54.53     74.57 o 
   5   1   8    21563.40    21099.05    455.69 o 
   7   1   8     8606.19     8869.13    138.66 o 
   9   1   8    12254.70    12366.73    163.46 o 
  11   1   8      341.07      316.95     74.41 o 
  13   1   8      377.70      342.41     83.06 o 
  15   1   8     2061.11     1983.99     63.89 o 
  17   1   8      179.67      139.68     84.99 o 
  19   1   8        5.04       47.10     75.32 o 
  21   1   8      326.32      259.26     83.57 o 
  23   1   8       19.23      -25.13    142.75 o 
 -22   2   8       31.28       51.96    225.67 o 
 -20   2   8      509.67      656.29    121.64 o 
 -18   2   8     3927.20     4244.83    109.27 o 
 -16   2   8      171.49      179.58     70.46 o 
 -14   2   8     6151.76     6368.29    122.13 o 
 -12   2   8       81.70      122.31     78.53 o 
 -10   2   8     8936.70     9034.62     84.03 o 
  -8   2   8     4891.42     4953.24     70.78 o 
  -6   2   8     2632.97     2557.57     69.00 o 
  -4   2   8     9642.53     9841.45     85.08 o 
  -2   2   8     8495.00     8013.55    224.19 o 
   0   2   8    16170.09    16571.46    275.81 o 
   2   2   8      353.20      383.88     76.47 o 
   4   2   8      990.22      808.14     72.44 o 
   6   2   8       49.92       17.82     78.18 o 
   8   2   8      454.94      540.54     75.35 o 
  10   2   8     3157.96     3072.89     83.43 o 
  12   2   8     1453.49     1577.31     70.33 o 
  14   2   8     2497.18     2654.34     68.37 o 
  16   2   8     2701.12     2864.03     75.12 o 
  18   2   8       55.39      -20.64     79.57 o 
  20   2   8        8.95       21.95     86.98 o 
  22   2   8       24.41      -25.39    112.70 o 
 -21   3   8      691.25      789.93    111.16 o 
 -19   3   8      887.39     1006.38    169.21 o 
 -17   3   8       10.81       -6.43     69.08 o 
 -15   3   8      462.93      498.26     65.41 o 
 -13   3   8       45.80       39.26     71.01 o 
 -11   3   8     1673.18     1705.32     76.64 o 
  -9   3   8      271.94      275.48     66.39 o 
  -7   3   8     1452.95     1475.65     77.39 o 
  -5   3   8     7557.03     7465.83     88.22 o 
  -3   3   8    42809.27    45126.91    438.66 o 
  -1   3   8    34428.04    35237.66    951.77 o 
   1   3   8      498.39      574.52     70.64 o 
   3   3   8      254.62      122.63     83.45 o 
   5   3   8      140.60       48.94     78.39 o 
   7   3   8     6262.15     6000.90     70.91 o 
   9   3   8     3506.67     3452.14     63.74 o 
  11   3   8     2702.45     2649.28     88.13 o 
  13   3   8        9.64        5.44     58.70 o 
  15   3   8     2881.53     2792.23    105.27 o 
  17   3   8     3327.45     3555.79     80.06 o 
  19   3   8     2427.65     2282.08    115.19 o 
  21   3   8        7.45        2.49     92.32 o 
 -20   4   8     1139.38      888.86    135.73 o 
 -18   4   8     1265.22     1345.45    103.77 o 
 -16   4   8      276.24      304.57     65.60 o 
 -14   4   8        1.73      -58.02     58.02 o 
 -12   4   8      419.21      430.28     62.71 o 
 -10   4   8     7840.63     8527.95    107.80 o 
  -8   4   8     3861.45     3707.58     94.14 o 
  -6   4   8     4975.01     4911.70     99.33 o 
  -4   4   8     9051.77     8828.19    113.36 o 
  -2   4   8       65.38      -42.30     73.71 o 
   0   4   8        6.53       22.87     73.48 o 
   2   4   8     4322.08     4036.86    149.20 o 
   4   4   8     1228.90     1243.43     59.56 o 
   6   4   8     1384.55     1420.48     63.70 o 
   8   4   8     2760.13     2850.09     73.27 o 
  10   4   8     4683.92     4652.56     71.96 o 
  12   4   8     1727.49     1586.28     59.77 o 
  14   4   8     7125.40     7272.35    124.95 o 
  16   4   8      201.61      267.10     66.03 o 
  18   4   8     1431.86     1539.96     72.65 o 
  20   4   8       72.12       20.73     76.56 o 
 -19   5   8      128.62      107.43    106.57 o 
 -17   5   8      149.74      169.91     75.59 o 
 -15   5   8      131.88      118.83     62.93 o 
 -13   5   8     4334.27     4733.97     89.42 o 
 -11   5   8      272.57      246.25     61.77 o 
  -9   5   8     1415.79     1459.71     67.18 o 
  -7   5   8     6123.75     6204.08     81.02 o 
  -5   5   8       47.63      -26.99     71.81 o 
  -3   5   8       85.29       32.54     78.91 o 
  -1   5   8     8603.17     8419.27    122.15 o 
   1   5   8     2372.27     2487.81     79.67 o 
   3   5   8     3206.58     3262.20     68.35 o 
   5   5   8      548.32      526.56     62.26 o 
   7   5   8    14034.68    14167.77    211.39 o 
   9   5   8     1650.03     1684.36     95.58 o 
  11   5   8     2259.90     2127.67     67.99 o 
  13   5   8     2423.84     2444.02     65.25 o 
  15   5   8       13.27      -35.92     57.13 o 
  17   5   8      153.02      171.45     75.31 o 
  19   5   8      248.75      239.23     75.37 o 
 -18   6   8      256.11      315.10     73.83 o 
 -16   6   8      894.10      887.79     66.80 o 
 -14   6   8     4791.53     4527.86     66.10 o 
 -12   6   8     1036.44     1129.69     63.83 o 
 -10   6   8      600.55      671.14     68.95 o 
  -8   6   8     4194.86     4470.37     74.27 o 
  -6   6   8     1668.10     1562.63     67.92 o 
  -4   6   8      113.53       98.54     72.00 o 
  -2   6   8     3626.93     3846.97    102.59 o 
   0   6   8       66.60      119.25     71.98 o 
   2   6   8     9923.64     9785.89    220.72 o 
   4   6   8    19830.42    19767.40    149.25 o 
   6   6   8     1284.57     1181.39     59.76 o 
   8   6   8      694.26      696.16     52.05 o 
  10   6   8      606.35      633.98     65.43 o 
  12   6   8     1894.72     1987.08     62.49 o 
  14   6   8      178.94      142.90     66.43 o 
  16   6   8       54.14      -38.18     62.83 o 
  18   6   8      197.02      158.31     67.48 o 
 -17   7   8      958.78      788.92     71.31 o 
 -15   7   8     1003.88     1049.36     78.33 o 
 -13   7   8     1104.53     1091.65     67.03 o 
 -11   7   8      124.87      149.73     60.11 o 
  -9   7   8      161.82      115.40     72.25 o 
  -7   7   8      197.67      137.94     67.17 o 
  -5   7   8     1007.45     1206.64     91.63 o 
  -3   7   8     1690.69     1705.94     67.23 o 
  -1   7   8       22.32       80.07     66.31 o 
   1   7   8       37.42      -14.17     75.68 o 
   3   7   8     2082.00     2064.40     60.40 o 
   5   7   8       42.47        3.03     65.39 o 
   7   7   8     3395.21     3457.33     64.30 o 
   9   7   8        5.02       58.04     53.85 o 
  11   7   8      629.84      503.74     71.66 o 
  13   7   8       49.78      220.24     87.51 o 
  15   7   8      141.47      151.52     76.47 o 
 -14   8   8        0.15      -41.10     70.91 o 
 -12   8   8      602.37      635.00     63.63 o 
 -10   8   8      104.04      167.13     62.50 o 
  -8   8   8     1470.14     1506.17     75.52 o 
  -6   8   8     3342.38     2931.52     64.07 o 
  -4   8   8     1032.94      983.53     70.73 o 
  -2   8   8        5.96       27.29     91.16 o 
   0   8   8       15.46       55.56     67.19 o 
   2   8   8      677.75      762.58    149.27 o 
   4   8   8      391.78      355.32     82.19 o 
   6   8   8     1029.95     1098.96     68.79 o 
   8   8   8      519.84      608.63     63.99 o 
  10   8   8        3.86      -63.24     65.16 o 
  12   8   8      752.11      753.08     72.09 o 
  -9   9   8       10.29       -8.03     75.59 o 
  -7   9   8      726.38      725.31     82.45 o 
  -5   9   8     3273.79     3046.29     98.89 o 
  -3   9   8      779.11      969.53     68.02 o 
  -1   9   8     1045.10      846.94     71.75 o 
   1   9   8      130.72      207.92     71.42 o 
   3   9   8       11.67       36.14    100.58 o 
   5   9   8      110.72       92.94     76.25 o 
   7   9   8      738.94      607.24     83.33 o 
   9   9   8      167.89      264.78    128.35 o 
 -19   1   9     5621.30     5591.86    118.57 o 
 -17   1   9     1158.32     1171.18     90.50 o 
 -15   1   9      838.83      902.55     69.91 o 
 -13   1   9     1503.30     1555.76     71.17 o 
 -11   1   9     3947.66     3802.33     61.88 o 
  -9   1   9      197.04      167.48     62.45 o 
  -7   1   9     7834.59     7691.06    117.06 o 
  -5   1   9     1067.02      820.93     67.86 o 
  -3   1   9     5476.45     5080.70     99.26 o 
  -1   1   9       21.52       38.44     68.42 o 
   1   1   9     1122.61     1194.49     65.81 o 
   3   1   9    25125.02    25958.04    310.77 o 
   5   1   9    25722.44    25640.52    546.10 o 
   7   1   9      848.41     1007.14     65.03 o 
   9   1   9      817.59      737.35     61.84 o 
  11   1   9     1839.88     1670.40     68.95 o 
  13   1   9    11217.90    11637.20    146.67 o 
  15   1   9    12759.54    12529.60    152.60 o 
  17   1   9       27.04        9.72     77.39 o 
  19   1   9      185.64      238.30     99.22 o 
  21   1   9       57.55       89.26     92.88 o 
 -22   2   9       64.38       57.45    147.29 o 
 -20   2   9       92.94       46.07    115.70 o 
 -18   2   9      340.72      260.19     96.38 o 
 -16   2   9      786.88      749.78     65.51 o 
 -14   2   9      257.42      381.04     79.20 o 
 -12   2   9     1858.24     1947.72     83.65 o 
 -10   2   9        9.65       28.32     59.72 o 
  -8   2   9      197.88      283.48     62.17 o 
  -6   2   9     3939.38     3844.60     84.68 o 
  -4   2   9     6997.17     6580.52    145.46 o 
  -2   2   9    10650.35     9506.54    210.50 o 
   0   2   9      312.29      237.83     64.40 o 
   2   2   9     7147.40     6739.74    137.29 o 
   4   2   9     3168.00     3182.78     72.55 o 
   6   2   9     9313.48     8758.91     90.07 o 
   8   2   9      173.93      151.78     73.04 o 
  10   2   9    14560.45    14902.14    270.10 o 
  12   2   9      567.06      654.82     76.15 o 
  14   2   9     3133.95     2980.79     82.23 o 
  16   2   9      937.57      875.38     74.00 o 
  18   2   9     3583.90     3786.70     74.31 o 
  20   2   9       45.54       62.20     77.03 o 
  22   2   9     1352.28     1186.03     97.02 o 
 -21   3   9     1636.13     1776.13    119.09 o 
 -19   3   9       70.80      106.03    131.93 o 
 -17   3   9       96.36       70.16     71.06 o 
 -15   3   9     2022.97     2086.83     65.89 o 
 -13   3   9     2637.85     2566.97     70.25 o 
 -11   3   9     4036.19     4089.92     74.18 o 
  -9   3   9        6.15        3.32     62.42 o 
  -7   3   9     2327.17     2138.16     76.69 o 
  -5   3   9     1490.40     1367.98     79.21 o 
  -3   3   9     2672.21     2961.39     84.45 o 
  -1   3   9      770.78      777.10     74.78 o 
   1   3   9    11425.17    11074.01     84.32 o 
   3   3   9     3946.96     3683.22    100.62 o 
   5   3   9      988.39      990.28     77.91 o 
   7   3   9       24.72       49.78     72.45 o 
   9   3   9     1376.12     1285.24     95.25 o 
  11   3   9       94.56       51.76     65.21 o 
  13   3   9     1288.61     1328.53     62.27 o 
  15   3   9      510.13      525.30     67.32 o 
  17   3   9      579.48      517.31     63.35 o 
  19   3   9     1719.72     1854.31     71.50 o 
  21   3   9      177.34      169.39    100.22 o 
 -20   4   9        2.10       35.79    106.83 o 
 -18   4   9      284.51      211.82     75.72 o 
 -16   4   9     1095.08     1090.81     62.17 o 
 -14   4   9     1449.68     1583.39     71.09 o 
 -12   4   9     8579.67     9038.86    155.12 o 
 -10   4   9       39.56       48.99     67.50 o 
  -8   4   9      469.62      600.64     76.22 o 
  -6   4   9      121.06       27.65     64.10 o 
  -4   4   9    11282.37    11564.16     69.98 o 
  -2   4   9     1239.85     1242.68     73.06 o 
   0   4   9    13304.28    14072.04    248.62 o 
   2   4   9      610.29      709.02     70.04 o 
   4   4   9     5263.46     4921.42     85.12 o 
   6   4   9      961.06     1068.93     76.68 o 
   8   4   9    12729.00    12432.12     95.80 o 
  10   4   9      725.21      745.73     65.46 o 
  12   4   9     1256.13    54426.27  24257.02 o 
  14   4   9      344.71      381.91     68.70 o 
  16   4   9      496.66      609.02     59.00 o 
  18   4   9       48.42      116.20     72.92 o 
  20   4   9     1800.24     1692.40     82.00 o 
 -19   5   9      336.73      351.28     85.88 o 
 -17   5   9     2444.04     2445.17     69.60 o 
 -15   5   9      324.80      304.23     59.30 o 
 -13   5   9        4.00       15.25     65.23 o 
 -11   5   9     1474.14     1288.33     59.73 o 
  -9   5   9     5715.19     5980.41     70.06 o 
  -7   5   9     1808.17     1863.12     73.05 o 
  -5   5   9      953.65      941.54     79.03 o 
  -3   5   9       29.52       -0.93     82.74 o 
  -1   5   9     3498.10     3753.99     86.58 o 
   1   5   9     4582.54     4523.32    105.03 o 
   3   5   9     2192.64     2193.06     74.66 o 
   5   5   9      551.76      440.50     67.96 o 
   7   5   9     3527.26     3438.14     69.65 o 
   9   5   9     1841.07     1941.34     61.75 o 
  11   5   9     1282.47     1411.11     71.84 o 
  13   5   9      139.34      146.79     63.06 o 
  15   5   9       75.82       50.53     68.94 o 
  17   5   9      507.38      373.28     67.48 o 
  19   5   9      207.24      173.84     74.59 o 
 -18   6   9      196.92      167.19     73.08 o 
 -16   6   9     1329.57     1265.73     64.30 o 
 -14   6   9        4.99      -25.69     65.94 o 
 -12   6   9       65.36       44.40     67.23 o 
 -10   6   9      236.38      273.93     66.69 o 
  -8   6   9      863.03      875.37     61.13 o 
  -6   6   9      148.79       73.13     66.42 o 
  -4   6   9     1747.23     1725.64     70.59 o 
  -2   6   9     1210.18     1163.82     73.47 o 
   0   6   9     1326.41     1457.55    174.75 o 
   2   6   9        1.72       28.40     70.47 o 
   4   6   9       35.14       63.00     57.62 o 
   6   6   9      356.23      428.33     65.18 o 
   8   6   9      662.15      811.45     91.08 o 
  10   6   9      218.18      204.61     77.94 o 
  12   6   9       92.72      113.16     58.43 o 
  14   6   9       13.94      -64.77     64.77 o 
  16   6   9      110.96      199.17     73.57 o 
 -15   7   9      106.81      134.34     72.33 o 
 -13   7   9      240.14      249.54     67.21 o 
 -11   7   9      183.52      195.77     69.92 o 
  -9   7   9     2623.79     2608.50     74.38 o 
  -7   7   9      953.82     1157.09     69.80 o 
  -5   7   9     2412.71     2308.48    113.49 o 
  -3   7   9      286.08      216.26     79.71 o 
  -1   7   9     1441.10     1463.97     66.03 o 
   1   7   9      530.33      705.46     81.38 o 
   3   7   9     1347.38     1310.46     87.81 o 
   5   7   9       57.77      -25.61     98.72 o 
   7   7   9      341.09      199.47     65.02 o 
   9   7   9       26.35      -13.54     52.94 o 
  11   7   9      736.47      777.24     67.59 o 
  13   7   9      349.00      319.30     62.63 o 
  15   7   9      608.20      590.38    121.64 o 
 -12   8   9      282.62      216.29     79.12 o 
 -10   8   9       15.02        8.64     66.72 o 
  -8   8   9     2233.37     2168.60     75.11 o 
  -6   8   9      280.41      392.96     67.74 o 
  -4   8   9     1586.73     1477.95     78.19 o 
  -2   8   9      772.96      850.15     59.64 o 
   0   8   9     1531.25     1564.93     62.90 o 
   2   8   9        7.43       96.41     63.90 o 
   4   8   9      687.72      546.97     71.58 o 
   6   8   9        3.51        5.24     66.55 o 
   8   8   9      512.65      562.47     62.74 o 
  10   8   9      277.33      239.75     84.77 o 
  12   8   9      902.86      840.75     70.76 o 
  -9   9   9       73.91       77.70     73.53 o 
  -7   9   9       95.78      -48.50     89.02 o 
  -5   9   9      344.51      295.81     97.75 o 
  -3   9   9      578.75      679.06     89.59 o 
  -1   9   9      477.77      394.97    117.42 o 
   1   9   9      209.74      153.93     69.98 o 
   3   9   9       90.79      105.28     77.12 o 
   5   9   9      273.96      222.41    103.36 o 
   7   9   9       61.05      110.03     86.05 o 
 -20   0  10        8.16        8.72    229.27 o 
 -18   0  10     2627.75     2667.97    108.51 o 
 -16   0  10     7422.47     7088.27    106.26 o 
 -14   0  10     1183.79     1305.94     98.35 o 
 -12   0  10     3520.72     3672.51    106.49 o 
 -10   0  10       24.83      -48.59     78.88 o 
  -8   0  10      172.78      120.86     87.14 o 
  -6   0  10     8440.48     7563.74    102.44 o 
  -4   0  10     2598.47     2364.06     83.04 o 
  -2   0  10     1616.82     1890.42    100.92 o 
   0   0  10      113.52      133.74     86.45 o 
   2   0  10    67791.28    70014.55   1517.80 o 
   4   0  10    16353.36    15962.67    844.70 o 
   6   0  10    15846.08    17074.40    431.79 o 
   8   0  10     2601.78     2318.91    188.84 o 
  10   0  10     3112.88     3142.77     85.82 o 
  12   0  10      112.50       99.40     91.92 o 
  14   0  10     1661.89     1757.39    102.15 o 
  16   0  10      281.68      116.71    133.63 o 
  18   0  10     1613.02     1641.11    124.42 o 
  20   0  10      634.60      585.14    111.30 o 
  22   0  10      623.07      527.89    132.38 o 
 -21   1  10        1.36      -22.41    129.93 o 
 -19   1  10      911.81      832.08     83.12 o 
 -17   1  10      973.29      997.69     79.49 o 
 -15   1  10     5036.25     4960.46     72.90 o 
 -13   1  10     2991.15     3216.24     71.22 o 
 -11   1  10      265.86      244.70     70.36 o 
  -9   1  10     1103.84     1124.70     71.52 o 
  -7   1  10     2294.72     2095.01     65.19 o 
  -5   1  10       13.10      238.33    110.63 o 
  -3   1  10     1648.04     1829.60     83.68 o 
  -1   1  10    10328.58    10793.04     76.00 o 
   1   1  10     5249.14     5346.26     75.69 o 
   3   1  10    11475.66    11314.01     99.18 o 
   5   1  10     2617.36     2544.09     74.85 o 
   7   1  10     4811.32     4509.49     68.42 o 
   9   1  10      210.70      193.89     58.52 o 
  11   1  10      659.90      755.50     69.22 o 
  13   1  10     1033.49     1007.29     75.25 o 
  15   1  10      852.84      886.83     69.72 o 
  17   1  10        1.73       44.55     75.79 o 
  19   1  10     3963.05     3872.72    170.48 o 
  21   1  10      199.64      132.47     85.41 o 
 -22   2  10      100.75       66.90    134.06 o 
 -20   2  10      191.15      206.61     97.30 o 
 -18   2  10      742.67      767.24     72.34 o 
 -16   2  10     1856.37     1820.23     73.28 o 
 -14   2  10      984.87      963.21     74.06 o 
 -12   2  10      635.38      701.73     79.03 o 
 -10   2  10      459.58      423.38     58.54 o 
  -8   2  10    10682.72    10577.80    111.31 o 
  -6   2  10    10217.48    10045.90    127.64 o 
  -4   2  10     7806.87     7354.27    121.39 o 
  -2   2  10     8413.46     8188.32    257.63 o 
   0   2  10      318.52      407.45     69.42 o 
   2   2  10      637.59      774.09     64.68 o 
   4   2  10     4986.82     4935.36    206.17 o 
   6   2  10      223.99      162.26     64.61 o 
   8   2  10       14.27      -49.53     70.14 o 
  10   2  10     1732.85     1807.42     84.13 o 
  12   2  10    10416.93    10387.86    108.66 o 
  14   2  10     2769.09     2869.18     62.63 o 
  16   2  10      579.71      725.39     68.12 o 
  18   2  10      122.52       38.66     73.13 o 
  20   2  10       22.49      -42.49    100.85 o 
 -21   3  10       94.33       74.04    119.00 o 
 -19   3  10       71.84      113.76     94.01 o 
 -17   3  10      308.93      308.19     60.44 o 
 -15   3  10      667.62      687.35     71.25 o 
 -13   3  10     3513.63     3425.66     65.43 o 
 -11   3  10     2813.40     2856.16     77.32 o 
  -9   3  10     2273.50     2192.33     86.13 o 
  -7   3  10     4559.98     4435.67     76.66 o 
  -5   3  10     9264.28     9208.27    126.11 o 
  -3   3  10     9445.07     9251.59     82.36 o 
  -1   3  10     3794.67     4055.01     77.30 o 
   1   3  10      274.90      376.57     81.50 o 
   3   3  10     1055.39     1123.61     81.06 o 
   5   3  10       89.74      121.71     60.86 o 
   7   3  10     3378.15     3364.53     74.26 o 
   9   3  10     7280.66     7705.13    112.84 o 
  11   3  10     9359.98     9271.15    245.16 o 
  13   3  10     3583.86     3399.80    297.97 o 
  15   3  10     1064.35     1255.39     78.41 o 
  17   3  10      558.50      560.71     69.64 o 
  19   3  10     1835.24     1960.49     68.59 o 
  21   3  10      377.89      238.25    171.44 o 
 -20   4  10      886.45     1008.01    101.22 o 
 -18   4  10       59.43      108.58     72.99 o 
 -16   4  10     1795.45     1762.70     62.82 o 
 -14   4  10      645.56      711.76     62.57 o 
 -12   4  10     1138.96     1150.70     58.87 o 
 -10   4  10     7628.31     8240.08     79.02 o 
  -8   4  10     5582.71     5825.68     78.50 o 
  -6   4  10     1885.06     1906.70     79.70 o 
  -4   4  10       36.20      -56.84     65.83 o 
  -2   4  10     5792.66     5771.98    200.73 o 
   0   4  10       29.15       44.68     77.86 o 
   2   4  10      284.18      300.00     65.85 o 
   4   4  10     6723.70     6618.48    230.00 o 
   6   4  10      495.15      453.13     55.92 o 
   8   4  10      259.24      288.77     67.54 o 
  10   4  10     2929.12     2840.51     70.87 o 
  12   4  10       10.27        4.38     85.20 o 
  14   4  10     2005.63     2080.73     63.73 o 
  16   4  10      215.89      248.19     68.88 o 
  18   4  10        1.07      -65.53     65.53 o 
  20   4  10      498.82      369.88     73.73 o 
 -19   5  10        3.99       11.41     78.64 o 
 -17   5  10      506.06      495.16     63.02 o 
 -15   5  10      539.37      577.77     67.16 o 
 -13   5  10     1988.08     2116.64     70.14 o 
 -11   5  10        4.03     -438.80    520.76 o 
  -9   5  10      195.30      173.39     54.36 o 
  -7   5  10     1134.13     1099.15     68.72 o 
  -5   5  10      980.98     1029.33     74.82 o 
  -3   5  10      110.53       21.62     69.03 o 
  -1   5  10     1163.85     1246.09    122.04 o 
   1   5  10      881.49      971.87     64.34 o 
   3   5  10      121.63       79.96     69.45 o 
   5   5  10      376.51      467.62     68.55 o 
   7   5  10        3.51       84.73     66.67 o 
   9   5  10      247.28      221.72     67.26 o 
  11   5  10       39.25      132.07     63.99 o 
  13   5  10       44.02        4.55     59.51 o 
  15   5  10     1764.50     1843.59     78.63 o 
  17   5  10      231.53      268.56     73.83 o 
 -18   6  10     1414.80     1351.87     77.17 o 
 -16   6  10     1988.43     2103.67     77.59 o 
 -14   6  10       20.96       79.21     64.50 o 
 -12   6  10     2541.95     2511.47     88.16 o 
 -10   6  10      133.44      234.97     65.74 o 
  -8   6  10     3383.84     3489.04     74.89 o 
  -6   6  10     1302.62     1349.00     54.75 o 
  -4   6  10      639.41      736.94     65.73 o 
  -2   6  10     1310.57     1183.40     70.56 o 
   0   6  10    12796.42    13693.33     77.18 o 
   2   6  10     3645.81     3874.99     94.08 o 
   4   6  10     7231.76     6994.05    161.16 o 
   6   6  10      592.76      646.88     61.90 o 
   8   6  10     1443.82     1474.37     67.47 o 
  10   6  10      149.58       76.16     77.48 o 
  12   6  10       34.25      147.51     59.85 o 
  14   6  10      616.22      638.17     67.33 o 
  16   6  10     1887.97     1817.65     74.92 o 
 -15   7  10      321.83      354.31     71.08 o 
 -13   7  10      347.96      435.09     68.76 o 
 -11   7  10       48.17       86.13     65.05 o 
  -9   7  10       96.12      125.43     70.40 o 
  -7   7  10      129.47       97.10     58.99 o 
  -5   7  10      450.05      448.92     62.71 o 
  -3   7  10     1836.89     1934.41     75.98 o 
  -1   7  10      234.29      221.14     69.78 o 
   1   7  10     1806.65     1900.76     67.57 o 
   3   7  10     1361.05     1142.60     67.17 o 
   5   7  10     4398.22     4223.45    110.33 o 
   7   7  10      669.05      584.04     63.33 o 
   9   7  10      746.91      769.22     62.43 o 
  11   7  10     1199.52     1344.44     66.61 o 
  13   7  10        1.26       -9.69     71.58 o 
  15   7  10        7.51      -35.72    101.54 o 
 -12   8  10       37.57      -71.37     71.37 o 
 -10   8  10     1014.98     1004.45     65.40 o 
  -8   8  10     1557.86     1470.89     98.95 o 
  -6   8  10      978.59     1031.55     75.64 o 
  -4   8  10      186.12      190.90     78.45 o 
  -2   8  10       97.46       45.56     78.52 o 
   0   8  10       81.72      -78.25    112.17 o 
   2   8  10      113.20      148.74     72.83 o 
   4   8  10       95.15       25.23     68.94 o 
   6   8  10      152.90        9.58     64.49 o 
   8   8  10      655.58      545.90     61.48 o 
  10   8  10      217.69      268.54     80.92 o 
  12   8  10      333.42      353.51    103.58 o 
  -7   9  10       48.36      -10.78    104.81 o 
  -5   9  10     2019.05     1733.74     77.42 o 
  -3   9  10     1259.04     1352.13     86.71 o 
  -1   9  10      534.99      359.80     79.84 o 
   1   9  10       24.17       10.93    104.12 o 
   3   9  10        7.16      -63.81     83.65 o 
   5   9  10       21.51      200.16     77.70 o 
   7   9  10     1160.58     1096.89     85.74 o 
 -21   1  11      227.66      265.60    144.70 o 
 -19   1  11      705.64      699.39     86.40 o 
 -17   1  11     5014.94     5564.12    134.93 o 
 -15   1  11      294.53      259.32     59.08 o 
 -13   1  11      162.10      148.37     61.55 o 
 -11   1  11      707.76      698.60     68.78 o 
  -9   1  11     8556.77     8358.53    215.31 o 
  -7   1  11    11793.08    11255.39    177.34 o 
  -5   1  11     8549.63     8698.90     78.46 o 
  -3   1  11     1045.00     1051.02     67.45 o 
  -1   1  11     3092.77     3458.63     91.52 o 
   1   1  11     4090.09     3906.77     72.00 o 
   3   1  11     7219.65     7133.47     81.40 o 
   5   1  11      616.10      564.53     64.98 o 
   7   1  11     1827.16     1649.86     58.15 o 
   9   1  11      744.37      747.77     61.99 o 
  11   1  11     1122.72     1108.21     77.85 o 
  13   1  11      277.24      225.03     73.95 o 
  15   1  11     2997.28     3305.04     78.78 o 
  17   1  11     1101.71     1064.65     63.81 o 
  19   1  11     1686.21     1722.41     82.41 o 
  21   1  11      373.15      371.57     78.93 o 
 -22   2  11      771.59      782.87    119.74 o 
 -20   2  11      125.17      104.65     95.16 o 
 -18   2  11      299.55      215.77     70.88 o 
 -16   2  11       20.79       83.57     73.98 o 
 -14   2  11     2210.87     2306.99     70.05 o 
 -12   2  11     2319.77     2354.54     64.65 o 
 -10   2  11     5315.66     5453.99     74.32 o 
  -8   2  11      181.57      118.55     58.35 o 
  -6   2  11      346.68      271.00     62.27 o 
  -4   2  11      919.67     1018.49     81.58 o 
  -2   2  11     7064.65     7061.77     75.01 o 
   0   2  11     2571.42     2356.44     80.74 o 
   2   2  11      110.89       70.67     68.28 o 
   4   2  11        5.19      121.63     65.64 o 
   6   2  11     1222.49     1199.61     56.63 o 
   8   2  11     7309.55     7595.80    125.96 o 
  10   2  11     2864.73     3054.36     80.78 o 
  12   2  11      599.11      644.94     74.67 o 
  14   2  11      209.67      209.97     78.72 o 
  16   2  11     1230.91     1275.36     61.41 o 
  18   2  11      478.44      566.32     68.78 o 
  20   2  11     1032.99      976.65     93.77 o 
 -21   3  11      967.85      802.72    109.72 o 
 -19   3  11      415.57      506.21     78.12 o 
 -17   3  11      144.32      111.48     60.47 o 
 -15   3  11      779.44      889.60     66.84 o 
 -13   3  11      559.55      669.14     59.67 o 
 -11   3  11      176.64      190.31     69.47 o 
  -9   3  11       84.59       30.99     79.90 o 
  -7   3  11     4320.49     4117.65    103.46 o 
  -5   3  11     2858.26     2642.54     75.35 o 
  -3   3  11       17.26       41.46     67.49 o 
  -1   3  11      827.61      672.54    223.45 o 
   1   3  11     2934.99     2875.75     69.83 o 
   3   3  11     2056.77     2002.76    166.59 o 
   5   3  11       15.69        7.90     72.01 o 
   7   3  11      318.94      318.39     86.05 o 
   9   3  11     2847.66     2792.72     79.87 o 
  11   3  11     4565.36     4499.47     97.86 o 
  13   3  11     2193.19     2059.72     67.71 o 
  15   3  11     1642.01     1612.07     66.33 o 
  17   3  11     1242.15     1270.12     66.98 o 
  19   3  11        1.91       50.53     74.67 o 
 -20   4  11     1385.94     1238.25     99.97 o 
 -18   4  11       12.91       62.46     68.76 o 
 -16   4  11     1303.60     1393.39     70.12 o 
 -14   4  11      194.41      267.80     63.37 o 
 -12   4  11     2970.61     2864.92     66.20 o 
 -10   4  11      166.20      311.97     60.51 o 
  -8   4  11       86.67       46.95     67.58 o 
  -6   4  11     1143.38     1120.01     84.58 o 
  -4   4  11     1579.94     1875.64     91.77 o 
  -2   4  11     4685.20     4836.40    123.85 o 
   0   4  11     5509.61     5120.02     67.09 o 
   2   4  11      450.91      543.95     67.18 o 
   4   4  11       13.43       23.91     90.02 o 
   6   4  11      344.26      399.15     70.11 o 
   8   4  11     3322.91     3144.30     66.56 o 
  10   4  11     5120.94     5269.54     63.68 o 
  12   4  11       20.75       68.37     61.82 o 
  14   4  11       46.29       48.37     61.00 o 
  16   4  11      116.00      146.93     66.46 o 
  18   4  11     2087.88     2360.10     78.76 o 
 -19   5  11      293.12      322.67     71.43 o 
 -17   5  11      231.92      101.52     66.60 o 
 -15   5  11      373.39      254.14     73.00 o 
 -13   5  11      230.97      236.73     62.69 o 
 -11   5  11      903.58     1059.79     69.58 o 
  -9   5  11      277.14      173.75     60.06 o 
  -7   5  11      856.43      995.79     53.34 o 
  -5   5  11      728.74      745.11     60.98 o 
  -3   5  11      783.58      742.36    111.42 o 
  -1   5  11      343.97      344.18     76.89 o 
   1   5  11     3075.07     3109.41    160.06 o 
   3   5  11     6238.10     6143.54    203.14 o 
   5   5  11    12430.97    12581.76    289.19 o 
   7   5  11       18.08      -18.49     65.23 o 
   9   5  11       66.61      170.58     67.50 o 
  11   5  11      431.08      534.83     56.89 o 
  13   5  11     5009.76     4747.12     91.66 o 
  15   5  11      452.42      479.16     63.45 o 
  17   5  11        3.76       98.17     74.67 o 
 -16   6  11       39.69       48.00     69.65 o 
 -14   6  11      109.52       39.83     66.83 o 
 -12   6  11       15.21      -56.77    117.84 o 
 -10   6  11       88.63       51.00     58.28 o 
  -8   6  11       89.68      -26.31     69.38 o 
  -6   6  11      608.46      552.70     60.82 o 
  -4   6  11       99.78       44.51     58.38 o 
  -2   6  11      286.81      343.53    130.68 o 
   0   6  11        1.57      186.26     68.13 o 
   2   6  11      459.40      538.63     93.80 o 
   4   6  11      827.88      835.19    107.58 o 
   6   6  11     1363.22     1285.16     86.83 o 
   8   6  11       83.08       70.91     64.26 o 
  10   6  11     1002.32      916.47     61.65 o 
  12   6  11      131.42      109.52     65.97 o 
  14   6  11       10.75       91.51     64.23 o 
  16   6  11       41.56       76.04     83.35 o 
 -15   7  11       85.91      183.84     64.11 o 
 -13   7  11        7.45      -62.42     91.78 o 
 -11   7  11      675.31      784.29     67.59 o 
  -9   7  11      841.35      893.21     76.07 o 
  -7   7  11     2510.23     2406.90     68.02 o 
  -5   7  11     1844.41     1854.90     71.64 o 
  -3   7  11      311.92      422.92     78.13 o 
  -1   7  11      428.74      611.93     61.07 o 
   1   7  11      133.79      193.57     73.99 o 
   3   7  11     1031.22      855.73     56.33 o 
   5   7  11     2426.88     2305.90     67.78 o 
   7   7  11        3.64       52.51     78.31 o 
   9   7  11      302.92      256.89     67.96 o 
  11   7  11      273.24      280.15     58.06 o 
  13   7  11     2749.15     2602.03     73.24 o 
 -12   8  11      978.20      801.75    107.09 o 
 -10   8  11       16.43       66.28     65.72 o 
  -8   8  11      495.45      377.16     67.91 o 
  -6   8  11      887.81      832.06     73.75 o 
  -4   8  11     3217.43     3234.20     80.19 o 
  -2   8  11     1980.79     1698.34     80.99 o 
   0   8  11      692.22      840.93     80.06 o 
   2   8  11        6.32     -101.24    101.24 o 
   4   8  11      109.75      143.91     64.71 o 
   6   8  11     1096.03     1125.66    109.92 o 
   8   8  11      789.38      927.61    135.41 o 
  10   8  11      409.84      424.84     91.48 o 
  -5   9  11      287.07      196.89     71.17 o 
  -3   9  11      161.51      121.58    144.67 o 
  -1   9  11       16.09      -16.49     84.43 o 
   1   9  11      284.58      152.07     84.98 o 
   3   9  11      518.89      421.98     71.45 o 
   5   9  11        0.04      -44.18     81.68 o 
 -20   0  12     3310.06     3242.76    150.30 o 
 -18   0  12     4161.32     4543.00    121.61 o 
 -16   0  12     1894.29     1725.66     85.68 o 
 -14   0  12      164.03       40.19     73.59 o 
 -12   0  12     1346.55     1387.63    163.32 o 
 -10   0  12     1836.49     1911.41     97.33 o 
  -8   0  12     2597.33     2575.22    128.98 o 
  -6   0  12       54.93       56.24     72.06 o 
  -4   0  12    15441.42    15032.06    240.68 o 
  -2   0  12    10543.24    11126.12    110.05 o 
   0   0  12    22348.66    22549.26    334.39 o 
   2   0  12      539.83      436.89     93.72 o 
   4   0  12    18514.90    18307.25    678.20 o 
   6   0  12     2779.26     2766.21     93.71 o 
   8   0  12     1304.56     1404.22    106.51 o 
  10   0  12    14131.13    14396.84    111.63 o 
  12   0  12     1420.28     1286.28     93.27 o 
  14   0  12     1654.98     1863.36     94.78 o 
  16   0  12    11875.11    12226.91    153.27 o 
  18   0  12       20.86       29.08    163.84 o 
  20   0  12      200.97      207.27    123.09 o 
 -21   1  12     1550.74     1466.65    189.95 o 
 -19   1  12       12.67       29.43     84.17 o 
 -17   1  12     1723.89     1759.90     65.67 o 
 -15   1  12      589.49      610.71     60.40 o 
 -13   1  12      295.83      307.10     59.77 o 
 -11   1  12     2711.33     2871.39     67.94 o 
  -9   1  12       32.71       50.11     69.42 o 
  -7   1  12     2067.59     1942.10     61.53 o 
  -5   1  12     3637.80     3548.21     64.81 o 
  -3   1  12     2123.90     2068.84     90.14 o 
  -1   1  12    15460.09    15572.47    269.70 o 
   1   1  12     2502.14     2407.70     69.50 o 
   3   1  12     1191.96     1117.94     61.58 o 
   5   1  12     1121.03     1240.71     55.36 o 
   7   1  12       23.62       38.31     54.10 o 
   9   1  12       82.36       32.23     59.91 o 
  11   1  12       79.26       34.35     59.86 o 
  13   1  12        8.62       27.72     67.90 o 
  15   1  12      144.89       77.27     76.28 o 
  17   1  12      388.12      372.06     89.18 o 
  19   1  12      816.66      741.07     84.69 o 
 -20   2  12       54.29       26.80     90.23 o 
 -18   2  12       53.96       43.91     71.29 o 
 -16   2  12       12.19      -75.11     79.88 o 
 -14   2  12      109.68      142.80     80.54 o 
 -12   2  12     2333.11     2322.56     65.18 o 
 -10   2  12     9366.19     9728.87    114.08 o 
  -8   2  12     2792.43     2870.39     74.30 o 
  -6   2  12      230.11      316.59     80.28 o 
  -4   2  12       18.69        7.43     55.07 o 
  -2   2  12     1112.16     1150.48    127.52 o 
   0   2  12     1913.52     2049.12     69.08 o 
   2   2  12     4319.12     4454.08     71.12 o 
   4   2  12       31.69      -19.61     77.28 o 
   6   2  12    12547.52    12286.80    382.66 o 
   8   2  12     1042.74     1121.13     56.47 o 
  10   2  12      106.05       61.44     71.99 o 
  12   2  12       12.52       62.91     68.29 o 
  14   2  12     2721.06     2716.34     81.84 o 
  16   2  12       51.04       22.32     57.57 o 
  18   2  12      129.61      242.94     65.58 o 
  20   2  12     1921.45     1840.45    110.37 o 
 -19   3  12      339.10      309.07     76.54 o 
 -17   3  12        2.92       15.41     68.30 o 
 -15   3  12       61.99      126.51     58.58 o 
 -13   3  12     4319.04     4449.82     83.69 o 
 -11   3  12     6299.98     6363.13     75.72 o 
  -9   3  12     5545.93     5704.41    138.57 o 
  -7   3  12      470.92      474.34     82.88 o 
  -5   3  12      559.14      719.08     87.34 o 
  -3   3  12     1185.11     1100.99     62.50 o 
  -1   3  12     2872.51     2890.98    131.76 o 
   1   3  12      727.90      692.38     75.69 o 
   3   3  12        8.29      -23.70    109.11 o 
   5   3  12      298.59      223.99     88.37 o 
   7   3  12     8518.42     8594.22    178.60 o 
   9   3  12     9379.60     9341.26    166.03 o 
  11   3  12     4467.05     4390.49     90.30 o 
  13   3  12      133.22       76.43     69.43 o 
  15   3  12       10.93        0.48     57.68 o 
  17   3  12      266.60      283.57     70.05 o 
  19   3  12      291.32      268.30     73.66 o 
 -18   4  12        6.94       26.16     76.53 o 
 -16   4  12       24.66       74.98     65.18 o 
 -14   4  12     1406.59     1483.69     64.71 o 
 -12   4  12      843.80      896.86     57.80 o 
 -10   4  12      588.49      544.96     59.91 o 
  -8   4  12     3464.41     3491.91     79.16 o 
  -6   4  12     3131.55     3041.36     81.82 o 
  -4   4  12      159.18      104.60     71.75 o 
  -2   4  12     4987.72     5118.36     94.54 o 
   0   4  12       42.48      127.70     80.24 o 
   2   4  12     1728.99     1797.72     94.75 o 
   4   4  12     8236.88     8482.94    327.07 o 
   6   4  12       10.34      -75.38     75.38 o 
   8   4  12     3886.87     3921.37     74.27 o 
  10   4  12     1794.33     1795.35     63.58 o 
  12   4  12     3516.62     3650.94     66.67 o 
  14   4  12        1.55       49.29     77.75 o 
  16   4  12      114.56       59.54     69.61 o 
  18   4  12       63.10       37.08     70.92 o 
 -17   5  12       85.94       89.49     70.76 o 
 -15   5  12      265.14      246.00     66.19 o 
 -13   5  12       41.22      132.13     60.39 o 
 -11   5  12     1981.34     1993.61     66.66 o 
  -9   5  12      405.14      484.39     70.38 o 
  -7   5  12        1.15      -11.77     61.53 o 
  -5   5  12       85.30      105.72     69.56 o 
  -3   5  12     7972.66     8301.75    129.76 o 
  -1   5  12     7679.24     7726.82    125.12 o 
   1   5  12     7864.92     7855.92    226.95 o 
   3   5  12      120.19      132.22     58.53 o 
   5   5  12        7.46       28.53     57.25 o 
   7   5  12       49.61      -35.34     64.76 o 
   9   5  12        8.12       60.55     65.32 o 
  11   5  12      146.78      262.33     87.02 o 
  13   5  12       10.58      146.80     69.05 o 
  15   5  12      157.69      227.58     85.87 o 
  17   5  12        3.47      -72.98     72.98 o 
 -16   6  12      544.07      543.98     65.11 o 
 -14   6  12      112.10      120.66     65.19 o 
 -12   6  12      802.03      840.33     62.57 o 
 -10   6  12      762.26      608.58     62.83 o 
  -8   6  12      329.27      477.89     67.73 o 
  -6   6  12     5690.28     6238.85     77.47 o 
  -4   6  12     1576.73     1532.52    117.23 o 
  -2   6  12      625.88      812.71     71.42 o 
   0   6  12      130.31       45.08     79.39 o 
   2   6  12     7608.76     8190.55    157.89 o 
   4   6  12     2458.58     2539.79    112.04 o 
   6   6  12      187.14      133.88     80.16 o 
   8   6  12      934.51      954.44     63.83 o 
  10   6  12      531.02      470.02     70.20 o 
  12   6  12       37.00      -64.30     64.30 o 
  14   6  12     2587.42     2460.70     73.40 o 
 -13   7  12        0.75        0.16     70.88 o 
 -11   7  12      146.62      185.97     65.92 o 
  -9   7  12      462.33      486.89     86.84 o 
  -7   7  12      383.25      611.25    187.27 o 
  -5   7  12       42.63        9.78     54.91 o 
  -3   7  12      918.02      859.19     70.79 o 
  -1   7  12       52.91        6.28    103.04 o 
   1   7  12     1507.09     1606.83     65.62 o 
   3   7  12      201.78      232.43     60.10 o 
   5   7  12      275.10      260.99     79.28 o 
   7   7  12      538.95      544.66    109.43 o 
   9   7  12       16.06       18.03     66.49 o 
  11   7  12       87.72      108.05     66.28 o 
  13   7  12       34.57        5.77     72.05 o 
 -10   8  12       54.61      157.11     73.16 o 
  -8   8  12     1160.81     1367.88    122.36 o 
  -6   8  12      706.03      638.12    120.09 o 
  -4   8  12        1.65      -68.01     68.01 o 
  -2   8  12     2058.99     2107.48    135.83 o 
   0   8  12      972.31      887.94    105.44 o 
   2   8  12      110.59       81.20     81.42 o 
   4   8  12     1623.35     1594.60     73.13 o 
   6   8  12      187.12      192.90     85.05 o 
   8   8  12      117.06      -27.01     76.44 o 
  -3   9  12      151.27      139.90    145.51 o 
  -1   9  12       29.63      100.79     74.29 o 
   1   9  12       92.21      -84.90     84.90 o 
 -21   1  13      890.33      767.75     88.27 o 
 -19   1  13       86.24       87.05     79.72 o 
 -17   1  13      160.32      109.73     74.84 o 
 -15   1  13       24.62      -33.86     58.59 o 
 -13   1  13     1098.72     1033.87     56.57 o 
 -11   1  13       23.24       78.87     61.09 o 
  -9   1  13       17.66      157.66     64.82 o 
  -7   1  13      598.47      642.63     72.63 o 
  -5   1  13     7535.26     7212.93    122.20 o 
  -3   1  13     2377.44     2074.90    120.19 o 
  -1   1  13     1979.23     2123.33     69.35 o 
   1   1  13       96.15       35.15     64.32 o 
   3   1  13    14881.39    14522.91    280.61 o 
   5   1  13    11352.46    11008.99    375.02 o 
   7   1  13      408.48      594.18     70.86 o 
   9   1  13       76.52       44.85     62.42 o 
  11   1  13      737.81      707.10     59.99 o 
  13   1  13     4467.57     4613.07     81.71 o 
  15   1  13     1839.73     1767.85     76.90 o 
  17   1  13        8.63        3.25     75.90 o 
  19   1  13      110.96      134.69     82.49 o 
 -20   2  13      141.05       91.92     73.11 o 
 -18   2  13       49.04       40.53     63.12 o 
 -16   2  13      625.54      528.55     68.59 o 
 -14   2  13     1196.16     1228.44     87.23 o 
 -12   2  13     6525.61     6496.20     91.58 o 
 -10   2  13       98.35       18.30     61.93 o 
  -8   2  13     2764.24     2712.05    119.43 o 
  -6   2  13       36.81      125.54     72.61 o 
  -4   2  13    11091.66    10417.92    167.27 o 
  -2   2  13      384.03      442.49     63.25 o 
   0   2  13    13900.94    14007.51    148.20 o 
   2   2  13       27.79       16.83     58.59 o 
   4   2  13     8706.63     9188.89    319.41 o 
   6   2  13       77.66      -20.02     66.44 o 
   8   2  13     5685.74     5710.05     70.22 o 
  10   2  13      715.96      861.93     97.84 o 
  12   2  13     6129.95     6415.25    142.18 o 
  14   2  13       49.98       94.78     69.36 o 
  16   2  13      393.53      430.36     66.52 o 
  18   2  13      272.02      272.79     83.89 o 
 -19   3  13      185.82      152.32     78.73 o 
 -17   3  13      674.36      614.00     66.98 o 
 -15   3  13      288.73      308.84     59.68 o 
 -13   3  13      138.08      163.31     71.12 o 
 -11   3  13        1.17      -24.40     63.68 o 
  -9   3  13     3399.14     3561.33     74.43 o 
  -7   3  13      508.03      411.35     76.72 o 
  -5   3  13     1559.59     1597.69     84.09 o 
  -3   3  13     1786.90     1762.94     70.31 o 
  -1   3  13      458.70      542.09     70.65 o 
   1   3  13      481.42      611.57     75.87 o 
   3   3  13     9169.18     9570.08    433.26 o 
   5   3  13     1137.48     1315.28    121.11 o 
   7   3  13        2.93      -74.30     74.30 o 
   9   3  13     1986.10     2211.59     71.46 o 
  11   3  13      817.53      792.22     76.72 o 
  13   3  13      171.98       22.97     60.88 o 
  15   3  13     2057.69     2207.75     69.08 o 
  17   3  13     1019.36     1163.63     74.02 o 
 -18   4  13       30.51       61.60     73.52 o 
 -16   4  13      329.37      286.69     76.19 o 
 -14   4  13     1302.46     1212.89     61.04 o 
 -12   4  13      613.67      592.08     64.64 o 
 -10   4  13     1375.80     1437.79     70.87 o 
  -8   4  13       35.04       82.47     58.63 o 
  -6   4  13     1639.33     1658.06     75.22 o 
  -4   4  13      663.63      616.52    140.14 o 
  -2   4  13     5747.90     5911.56     77.60 o 
   0   4  13     1496.43     1663.31    173.60 o 
   2   4  13     2680.71     2641.17     85.16 o 
   4   4  13       55.94      117.48     69.48 o 
   6   4  13      814.57      776.52     73.28 o 
   8   4  13       16.94        2.54     59.94 o 
  10   4  13     2742.45     2721.16     67.81 o 
  12   4  13      522.62      578.64     62.89 o 
  14   4  13      122.15       99.77     60.15 o 
  16   4  13      450.80      573.65     81.31 o 
  18   4  13      598.49      615.68    140.37 o 
 -17   5  13     1925.12     1729.15     72.98 o 
 -15   5  13      287.81      277.50     68.20 o 
 -13   5  13      170.86      262.57     67.93 o 
 -11   5  13       24.78      -19.23     56.23 o 
  -9   5  13     2375.63     2424.80     70.42 o 
  -7   5  13     1856.71     1866.46     74.04 o 
  -5   5  13      102.39       70.30     62.70 o 
  -3   5  13       19.21       46.07     59.91 o 
  -1   5  13     4799.05     5123.52    162.56 o 
   1   5  13     3528.85     3661.07    158.50 o 
   3   5  13      289.97      294.38     59.22 o 
   5   5  13       10.36      159.10     66.28 o 
   7   5  13     2225.46     2231.64     85.75 o 
   9   5  13        4.64       37.77     63.26 o 
  11   5  13       18.28       37.09     84.94 o 
  13   5  13      216.82      126.44     65.23 o 
  15   5  13     1049.94     1088.85     99.33 o 
 -14   6  13       29.77        7.93     64.89 o 
 -12   6  13      435.59      478.73     66.22 o 
 -10   6  13      178.61      185.70     78.50 o 
  -8   6  13       11.07       52.68    130.52 o 
  -6   6  13        1.27      -50.43     69.08 o 
  -4   6  13      384.61      397.69     86.83 o 
  -2   6  13        0.19       -6.44     74.89 o 
   0   6  13      154.62      -15.59    102.04 o 
   2   6  13       25.79        8.12     72.90 o 
   4   6  13      329.66      300.54     74.93 o 
   6   6  13        0.44      -89.18     89.18 o 
   8   6  13      646.46      651.47     70.76 o 
  10   6  13      373.98      424.25     67.65 o 
  12   6  13       99.05      164.43     63.06 o 
  14   6  13       94.14      115.65     68.34 o 
 -13   7  13       62.63      -50.92     72.35 o 
 -11   7  13      399.55      490.91     75.11 o 
  -9   7  13     1072.27     1185.62     82.76 o 
  -7   7  13     2527.46     2697.75    163.15 o 
  -5   7  13      457.23      434.20     77.83 o 
  -3   7  13       69.82       41.02     77.85 o 
  -1   7  13      343.03      364.91     88.24 o 
   1   7  13      430.19      506.96     80.01 o 
   3   7  13      299.96      323.51     69.76 o 
   5   7  13      680.92      685.48     72.90 o 
   7   7  13     3642.09     3437.07    163.17 o 
   9   7  13      370.57      347.93     75.94 o 
  11   7  13      521.78      515.75     71.39 o 
  -8   8  13       36.39      -69.42     69.42 o 
  -6   8  13      299.89      361.24     80.36 o 
  -4   8  13       10.34      -57.69     75.39 o 
  -2   8  13      223.43      402.63    122.98 o 
   0   8  13      101.27       -9.68     95.95 o 
   2   8  13       12.42      153.34     76.59 o 
   4   8  13       67.33      174.09     82.50 o 
   6   8  13      762.89      790.65     94.44 o 
   8   8  13     1381.97     1429.40    146.48 o 
 -20   0  14        5.19       36.30    106.66 o 
 -18   0  14        7.16      -13.17     98.08 o 
 -16   0  14     3515.50     3623.34     91.42 o 
 -14   0  14      301.56      263.05     83.87 o 
 -12   0  14     1661.12     1707.20     78.14 o 
 -10   0  14     6533.45     6470.87    175.34 o 
  -8   0  14    12042.63    12255.88    253.27 o 
  -6   0  14    16415.36    16588.91    245.00 o 
  -4   0  14    13155.89    13087.16    163.98 o 
  -2   0  14     1516.54     1531.74     88.67 o 
   0   0  14    12107.87    12676.72    249.29 o 
   2   0  14     3673.14     3779.51    117.31 o 
   4   0  14     2940.21     3084.23    109.23 o 
   6   0  14       43.03       90.37     97.85 o 
   8   0  14      130.80      151.84     87.04 o 
  10   0  14      870.94      939.01     81.95 o 
  12   0  14     3339.68     3488.57     96.69 o 
  14   0  14     3992.69     3768.26     99.39 o 
  16   0  14     1493.31     1669.73    171.04 o 
  18   0  14     5741.95     6272.21    162.97 o 
 -19   1  14      123.61      109.53     85.51 o 
 -17   1  14      201.38      177.50     70.91 o 
 -15   1  14       30.31      -13.56     59.29 o 
 -13   1  14      298.20      276.02     63.56 o 
 -11   1  14      460.08      430.78     55.63 o 
  -9   1  14       24.87        7.23     59.93 o 
  -7   1  14     2180.38     2211.34     69.96 o 
  -5   1  14      422.60      465.46     63.71 o 
  -3   1  14     6394.36     6634.80     91.40 o 
  -1   1  14      854.80      814.53     62.16 o 
   1   1  14     1637.36     1549.29     74.15 o 
   3   1  14     1647.98     1540.35     77.44 o 
   5   1  14       18.31      -60.01     66.18 o 
   7   1  14      970.13      950.79     53.41 o 
   9   1  14     1624.68     1687.79     55.95 o 
  11   1  14       11.83      133.24     66.18 o 
  13   1  14     1835.71     1877.40     75.94 o 
  15   1  14       33.17      125.63     89.17 o 
  17   1  14     1429.70     1332.81     81.46 o 
  19   1  14        0.80      -77.89     78.97 o 
 -20   2  14     1154.68      989.35     76.83 o 
 -18   2  14       54.17       42.80     73.13 o 
 -16   2  14     2191.05     2240.55     77.56 o 
 -14   2  14     2785.68     2765.58     73.28 o 
 -12   2  14      103.81       66.54     69.94 o 
 -10   2  14      310.82      296.26     57.13 o 
  -8   2  14      740.48      767.41     62.02 o 
  -6   2  14     3326.23     3305.06     70.93 o 
  -4   2  14     1614.69     1635.67     74.05 o 
  -2   2  14     7186.51     7302.90    132.01 o 
   0   2  14      331.01      537.87     70.06 o 
   2   2  14     5765.69     5995.92    140.32 o 
   4   2  14     4118.44     4211.60    191.79 o 
   6   2  14     4027.41     4166.63     98.64 o 
   8   2  14     1902.97     1888.12     57.28 o 
  10   2  14      297.33      343.19     76.19 o 
  12   2  14       60.97        5.94     64.97 o 
  14   2  14      564.21      530.80     74.80 o 
  16   2  14       61.67       35.98     70.83 o 
  18   2  14      382.03      472.21    104.33 o 
 -19   3  14       53.89       64.16     69.03 o 
 -17   3  14      279.32      291.44     66.70 o 
 -15   3  14     1653.67     1804.14     81.19 o 
 -13   3  14     3510.72     3661.43     78.35 o 
 -11   3  14     3372.10     3364.66     79.33 o 
  -9   3  14     1431.54     1446.45     59.84 o 
  -7   3  14      244.85      260.30     71.97 o 
  -5   3  14      767.94      772.57     66.89 o 
  -3   3  14       36.63       88.56     53.19 o 
  -1   3  14     2244.83     2411.18     99.15 o 
   1   3  14     1690.23     1649.29    138.34 o 
   3   3  14     3228.65     3351.61    122.85 o 
   5   3  14      675.79      679.30     83.43 o 
   7   3  14     4625.78     4559.13     77.07 o 
   9   3  14     4163.19     4484.12     98.43 o 
  11   3  14     2495.42     2429.24     81.25 o 
  13   3  14        7.17      -31.36     73.88 o 
  15   3  14       14.60       12.85     64.40 o 
  17   3  14       13.61      110.87     72.44 o 
 -18   4  14      492.71      377.82     68.83 o 
 -16   4  14      310.34      218.32     65.68 o 
 -14   4  14      135.86      152.21     77.88 o 
 -12   4  14     3545.83     3432.70     87.12 o 
 -10   4  14     1374.63     1501.92     81.14 o 
  -8   4  14      537.91      641.86    119.30 o 
  -6   4  14     3311.95     3212.75     74.26 o 
  -4   4  14      345.47      260.15     74.55 o 
  -2   4  14        7.16       54.30     58.61 o 
   0   4  14      335.69      400.40    115.80 o 
   2   4  14        3.28       35.63     76.80 o 
   4   4  14     6302.54     6474.03    344.77 o 
   6   4  14     1118.53     1300.84     76.01 o 
   8   4  14     1227.21     1339.26    113.12 o 
  10   4  14       72.90       85.04     79.52 o 
  12   4  14       23.40       60.98     61.85 o 
  14   4  14      388.47      435.56     64.63 o 
  16   4  14        0.89       46.00     69.68 o 
 -15   5  14       63.21       42.91     74.32 o 
 -13   5  14      128.73      110.35     66.28 o 
 -11   5  14      223.89      309.63     66.26 o 
  -9   5  14      618.96      727.50     68.23 o 
  -7   5  14       14.72       -4.95     62.84 o 
  -5   5  14      668.38      710.09    106.93 o 
  -3   5  14       73.04       48.89     64.47 o 
  -1   5  14     3267.89     3570.13    114.81 o 
   1   5  14       50.54       40.10     83.85 o 
   3   5  14      388.96      289.15     63.41 o 
   5   5  14     4865.32     4639.54    172.30 o 
   7   5  14        0.99       62.13     66.06 o 
   9   5  14       37.72      117.92     76.34 o 
  11   5  14     4583.24     4396.90     94.07 o 
  13   5  14      300.85      279.62     78.90 o 
  15   5  14     2631.23     2500.31     72.14 o 
 -14   6  14        2.20       38.49     69.03 o 
 -12   6  14        6.18       41.65     73.80 o 
 -10   6  14     1411.59     1482.98     93.42 o 
  -8   6  14     1204.83     1202.49     76.23 o 
  -6   6  14     2006.23     1996.33     78.77 o 
  -4   6  14     2670.31     2669.93     73.15 o 
  -2   6  14     2521.22     2481.58     63.48 o 
   0   6  14       12.52       51.18     66.26 o 
   2   6  14       18.59       34.88     81.37 o 
   4   6  14      775.27      600.48     96.91 o 
   6   6  14      232.44      330.46     66.67 o 
   8   6  14       29.19     -103.32    103.32 o 
  10   6  14       23.72      -65.86     65.86 o 
  12   6  14      340.41      380.19     76.45 o 
 -11   7  14       30.01      -40.52     73.01 o 
  -9   7  14       10.54       38.88     78.38 o 
  -7   7  14       26.94     -125.53    125.53 o 
  -5   7  14     3865.43     4085.07     78.98 o 
  -3   7  14     3014.77     2864.01    116.30 o 
  -1   7  14     3400.97     3545.39     83.19 o 
   1   7  14      139.47      137.20     77.84 o 
   3   7  14        7.86       88.28     74.48 o 
   5   7  14       76.20       75.34     71.27 o 
   7   7  14      662.85      719.36     77.41 o 
   9   7  14      286.75      198.09     86.99 o 
  -6   8  14       49.44      108.62     84.36 o 
  -4   8  14        1.24      192.78     81.64 o 
  -2   8  14      205.51      175.28     77.57 o 
   0   8  14      103.69      244.87    145.81 o 
   2   8  14       71.67       86.14     88.21 o 
   4   8  14      616.38      578.10     72.34 o 
   6   8  14     1335.38     1076.82    152.73 o 
 -19   1  15     1279.53     1221.73     83.25 o 
 -17   1  15     1402.60     1306.75     64.79 o 
 -15   1  15     2448.33     2394.97     70.85 o 
 -13   1  15        1.57      -22.68     58.82 o 
 -11   1  15     1019.81     1153.64     70.38 o 
  -9   1  15     3018.02     2819.62     66.49 o 
  -7   1  15     3086.59     3067.89     79.57 o 
  -5   1  15       22.94       56.49     59.29 o 
  -3   1  15     2753.91     3013.34     77.49 o 
  -1   1  15     1696.11     1892.15     66.71 o 
   1   1  15      254.28      274.77     73.23 o 
   3   1  15      200.44      107.07     64.69 o 
   5   1  15     1914.63     1909.00    100.45 o 
   7   1  15     2411.56     2303.48     63.40 o 
   9   1  15     1004.12     1192.86     57.79 o 
  11   1  15      178.57      281.21     63.76 o 
  13   1  15      357.18      346.91     69.82 o 
  15   1  15     1590.01     1431.34     79.66 o 
  17   1  15     2689.06     2875.77    103.98 o 
 -18   2  15      153.73       91.91     83.68 o 
 -16   2  15      142.30      161.85     74.97 o 
 -14   2  15       16.34       -0.13     58.91 o 
 -12   2  15     1013.79     1036.49     77.83 o 
 -10   2  15      775.36      854.22     67.01 o 
  -8   2  15      531.35      547.91     59.32 o 
  -6   2  15       35.42       32.67     62.07 o 
  -4   2  15      127.25      167.95     66.08 o 
  -2   2  15     1557.95     1267.35     71.48 o 
   0   2  15     2811.94     2863.84     73.98 o 
   2   2  15     1225.53     1357.96     70.94 o 
   4   2  15      291.55      215.77     66.23 o 
   6   2  15     1060.39     1027.73     55.88 o 
   8   2  15      666.97      626.02     62.30 o 
  10   2  15     5373.27     5500.01    155.23 o 
  12   2  15       94.90       72.31     58.78 o 
  14   2  15      996.72     1103.94     84.20 o 
  16   2  15      395.60      558.76     84.35 o 
 -17   3  15      922.71      840.27     76.45 o 
 -15   3  15      380.55      313.73     81.53 o 
 -13   3  15       73.10       27.28     66.19 o 
 -11   3  15     1336.22     1322.70     74.62 o 
  -9   3  15     1787.31     1796.39    109.58 o 
  -7   3  15      404.03      352.92     68.80 o 
  -5   3  15        7.33       60.88     63.41 o 
  -3   3  15        5.29        8.87     64.37 o 
  -1   3  15     2431.59     2599.06     93.31 o 
   1   3  15     3169.27     3312.70    145.61 o 
   3   3  15     1208.34     1201.48     83.87 o 
   5   3  15     2738.14     2893.64    123.48 o 
   7   3  15       69.27      254.32     88.10 o 
   9   3  15        5.12       25.88     75.52 o 
  11   3  15       79.44      -14.16     62.16 o 
  13   3  15     1884.35     1928.88     79.77 o 
  15   3  15      218.59      327.78     71.18 o 
  17   3  15      452.23      310.39     71.86 o 
 -16   4  15       10.10       22.31     72.14 o 
 -14   4  15       63.86      122.57     64.79 o 
 -12   4  15     1195.16     1320.63     67.20 o 
 -10   4  15     1321.38     1231.54     74.14 o 
  -8   4  15      877.38      901.83     60.76 o 
  -6   4  15      260.44      328.15     82.62 o 
  -4   4  15      478.39      547.58     63.66 o 
  -2   4  15      680.06      685.66     74.17 o 
   0   4  15     6868.41     6970.54     93.58 o 
   2   4  15      324.93      380.89     83.80 o 
   4   4  15      162.55      115.55     77.18 o 
   6   4  15       51.90      -10.97     86.12 o 
   8   4  15     1832.21     1764.32     59.48 o 
  10   4  15      362.16      350.82     61.85 o 
  12   4  15     1558.10     1581.32     61.84 o 
  14   4  15       12.68      -16.20    157.70 o 
  16   4  15      317.60      291.88     81.88 o 
 -15   5  15       90.43      115.37     75.13 o 
 -13   5  15      328.69      348.55     70.14 o 
 -11   5  15       19.49       52.77     68.99 o 
  -9   5  15        9.33      120.38     64.79 o 
  -7   5  15      901.44      922.52     67.94 o 
  -5   5  15     7814.49     7967.87     72.06 o 
  -3   5  15      226.97      320.55     67.20 o 
  -1   5  15      151.59       80.45     67.56 o 
   1   5  15      287.78      234.09     65.39 o 
   3   5  15     4492.66     4570.24    293.95 o 
   5   5  15      928.56      926.78     68.26 o 
   7   5  15      463.21      504.26     62.98 o 
   9   5  15      504.44      724.85     70.38 o 
  11   5  15      878.08      859.35     71.23 o 
  13   5  15     2612.03     2561.54     78.10 o 
 -12   6  15       20.07       37.41     99.46 o 
 -10   6  15      576.43      477.65     83.95 o 
  -8   6  15       96.32       60.47     72.95 o 
  -6   6  15      223.90      379.63     76.50 o 
  -4   6  15     1057.11     1092.95    162.86 o 
  -2   6  15       55.96      219.48    115.40 o 
   0   6  15        4.96       -6.23     75.06 o 
   2   6  15       96.86      146.12     76.97 o 
   4   6  15       38.32       11.83     76.70 o 
   6   6  15      138.12       85.53     59.62 o 
   8   6  15       46.92      -71.12     71.12 o 
  10   6  15        6.56       38.47     74.36 o 
  12   6  15       41.31       22.07     68.92 o 
  -9   7  15        4.08      101.74     75.53 o 
  -7   7  15       93.45      234.50     88.34 o 
  -5   7  15     1929.23     1961.25    163.66 o 
  -3   7  15      167.17       37.17    118.25 o 
  -1   7  15      184.63      143.20     77.71 o 
   1   7  15       61.85      -13.48    114.33 o 
   3   7  15     2006.53     2043.79     82.09 o 
   5   7  15     1033.32     1150.81     86.74 o 
   7   7  15     1170.41     1060.87     84.76 o 
   9   7  15       93.60      169.37     75.14 o 
  -4   8  15      371.69      276.59    159.73 o 
  -2   8  15      287.00      314.28     67.60 o 
   0   8  15      719.42      700.38     75.16 o 
   2   8  15      280.03      176.78     70.48 o 
 -18   0  16       92.09      150.22    139.93 o 
 -16   0  16      395.46      429.34     86.64 o 
 -14   0  16       11.05       71.36     91.05 o 
 -12   0  16     1360.74     1311.96     86.46 o 
 -10   0  16     4758.28     4925.89    111.00 o 
  -8   0  16       18.73       18.43     68.76 o 
  -6   0  16     6345.26     6016.60    130.91 o 
  -4   0  16     4818.12     4673.78    166.14 o 
  -2   0  16     3233.05     3270.83     98.50 o 
   0   0  16     4107.94     4389.00    101.98 o 
   2   0  16      357.73      470.52     93.31 o 
   4   0  16     2047.22     2166.16     92.69 o 
   6   0  16     9176.91     9301.56    156.53 o 
   8   0  16      618.75      673.53     75.30 o 
  10   0  16      879.80     1048.71    100.35 o 
  12   0  16       24.48      -70.81     70.81 o 
  14   0  16     5813.58     5967.94    302.02 o 
  16   0  16      400.39      492.88    149.85 o 
 -17   1  16      593.72      680.16     75.64 o 
 -15   1  16       59.81       36.96     66.13 o 
 -13   1  16      118.03      -38.69     62.39 o 
 -11   1  16     1694.89     1667.94     80.97 o 
  -9   1  16     1603.52     1623.11    107.26 o 
  -7   1  16     2256.45     2377.71     78.80 o 
  -5   1  16     1937.40     1845.25     57.73 o 
  -3   1  16      695.16      733.12     66.76 o 
  -1   1  16      964.93      949.17     58.87 o 
   1   1  16       43.97      -66.18     66.18 o 
   3   1  16      125.98       48.02     64.55 o 
   5   1  16      347.16      210.22     67.91 o 
   7   1  16      590.63      473.62     98.52 o 
   9   1  16      321.73      386.04     65.29 o 
  11   1  16     3721.97     3735.83     65.71 o 
  13   1  16      508.24      632.14     69.13 o 
  15   1  16     1015.06      924.63     99.31 o 
  17   1  16       30.04        4.44     83.65 o 
 -18   2  16      453.63      453.77     81.52 o 
 -16   2  16      973.59     1022.64     73.77 o 
 -14   2  16      282.04      307.04     79.31 o 
 -12   2  16     2968.61     2925.63     64.95 o 
 -10   2  16       18.67      -25.91     61.15 o 
  -8   2  16     2059.13     2074.40     70.04 o 
  -6   2  16     1565.84     1522.23     53.03 o 
  -4   2  16     2953.71     3022.01    112.64 o 
  -2   2  16      411.26      524.20     92.45 o 
   0   2  16     1381.18     1400.48     61.95 o 
   2   2  16       96.42       -5.75     56.01 o 
   4   2  16     1979.20     1916.84     57.65 o 
   6   2  16     2715.30     2986.13    136.93 o 
   8   2  16      875.18      908.20     66.92 o 
  10   2  16     2455.71     2427.04     65.16 o 
  12   2  16      373.64      382.00     92.56 o 
  14   2  16      155.67       34.42     78.63 o 
  16   2  16      527.14      474.27     87.18 o 
 -17   3  16      141.60      191.17     71.93 o 
 -15   3  16     1053.28     1029.46     78.87 o 
 -13   3  16     1675.48     1703.28     78.15 o 
 -11   3  16      942.39      875.72     86.98 o 
  -9   3  16      228.01      238.37     86.49 o 
  -7   3  16       17.12      -28.29     61.47 o 
  -5   3  16      154.31      167.82    106.54 o 
  -3   3  16      812.89      625.62     57.37 o 
  -1   3  16     7179.57     7321.22    206.82 o 
   1   3  16     4976.87     5342.04    118.05 o 
   3   3  16     6161.05     6429.07    377.01 o 
   5   3  16      717.00      701.57     85.16 o 
   7   3  16      412.90      486.04     78.61 o 
   9   3  16       89.58      202.37     64.06 o 
  11   3  16      631.86      599.99    116.81 o 
  13   3  16       18.26      -41.18    119.25 o 
  15   3  16        2.94      -57.52     70.74 o 
 -16   4  16      836.61      760.50     74.26 o 
 -14   4  16      201.73      232.95     90.38 o 
 -12   4  16      857.56      841.28    165.31 o 
 -10   4  16      295.56      301.51     88.36 o 
  -8   4  16      212.36      123.88     74.40 o 
  -6   4  16      164.11      318.82     77.70 o 
  -4   4  16     1224.06     1111.17    127.23 o 
  -2   4  16      217.82       15.11     85.25 o 
   0   4  16      354.42      603.58    201.22 o 
   2   4  16     4770.11     5442.39    221.61 o 
   4   4  16     1322.74     1339.80     84.65 o 
   6   4  16      475.15      399.09     68.92 o 
   8   4  16      382.95      377.48     82.35 o 
  10   4  16      336.06      495.95     84.70 o 
  12   4  16      436.79      459.59     65.07 o 
  14   4  16       39.73       47.34     70.09 o 
 -13   5  16      276.31      226.66     73.00 o 
 -11   5  16      291.21      241.15     60.73 o 
  -9   5  16     2226.71     2277.09     74.42 o 
  -7   5  16      966.60      967.60    127.12 o 
  -5   5  16      690.17      592.46     72.81 o 
  -3   5  16       94.04      192.05     61.43 o 
  -1   5  16      145.79       80.60     65.46 o 
   1   5  16      130.85      113.62     58.80 o 
   3   5  16      298.37      288.32     59.89 o 
   5   5  16      225.08      273.23     60.52 o 
   7   5  16      131.35      196.85     73.16 o 
   9   5  16      337.19      159.42     62.13 o 
  11   5  16      467.49      381.62     74.88 o 
  13   5  16      302.03      313.50     70.69 o 
 -12   6  16      121.02      101.93     73.64 o 
 -10   6  16        2.45      -22.17     67.31 o 
  -8   6  16     5272.32     5482.10    155.22 o 
  -6   6  16     1676.95     1679.00     75.67 o 
  -4   6  16     1859.46     1923.72    109.22 o 
  -2   6  16       40.02      176.27     69.70 o 
   0   6  16      252.07      397.11     91.59 o 
   2   6  16        4.47      -76.63     76.63 o 
   4   6  16     2221.46     2091.44    134.28 o 
   6   6  16      156.91       76.33     62.86 o 
   8   6  16     1186.74      986.68     78.34 o 
  10   6  16      549.86      440.11     72.35 o 
  -7   7  16      179.29      152.88     71.09 o 
  -5   7  16      704.12      808.97    145.44 o 
  -3   7  16        6.75      140.60     76.52 o 
  -1   7  16       28.92       27.10     87.78 o 
   1   7  16      173.43      123.30     78.32 o 
   3   7  16      123.84      181.76     75.72 o 
   5   7  16        5.75      136.56    107.99 o 
   7   7  16      450.47      301.67    183.91 o 
 -17   1  17       11.11       73.01     71.95 o 
 -15   1  17      653.74      689.97     61.80 o 
 -13   1  17     1245.29     1272.34     66.96 o 
 -11   1  17      651.52      499.10     60.01 o 
  -9   1  17       12.00       87.36     69.60 o 
  -7   1  17      915.19      918.03     95.53 o 
  -5   1  17     5590.94     5382.35    101.44 o 
  -3   1  17      373.32      391.80     54.30 o 
  -1   1  17     1481.40     1652.37     65.78 o 
   1   1  17        2.69       42.79    100.16 o 
   3   1  17     9528.57     9431.80    162.99 o 
   5   1  17     3477.75     3336.69     65.68 o 
   7   1  17     1523.57     1658.13     91.33 o 
   9   1  17      139.38       58.01     55.11 o 
  11   1  17     2982.08     3148.63     73.77 o 
  13   1  17      620.37      494.51     78.47 o 
  15   1  17      604.20      567.28     83.79 o 
 -16   2  17        1.14       -0.55     83.35 o 
 -14   2  17      853.26      806.81     66.97 o 
 -12   2  17      350.44      386.43     90.44 o 
 -10   2  17     2511.43     2530.79    111.17 o 
  -8   2  17        4.22       87.89     58.67 o 
  -6   2  17      798.67      802.20     56.66 o 
  -4   2  17       14.17       60.76     69.81 o 
  -2   2  17     2404.71     2391.33     57.69 o 
   0   2  17      141.05      122.04     62.65 o 
   2   2  17     2723.23     2993.06     69.52 o 
   4   2  17      107.55      -66.35     66.35 o 
   6   2  17      901.19      863.88    139.59 o 
   8   2  17      109.68      140.98     63.46 o 
  10   2  17      847.68      903.82     84.23 o 
  12   2  17      386.34      470.05     68.07 o 
  14   2  17      100.59      -11.22    104.35 o 
 -15   3  17        0.15        2.59     84.05 o 
 -13   3  17      105.52       20.96     73.52 o 
 -11   3  17       42.55       -5.70     78.81 o 
  -9   3  17      862.88      905.41    117.16 o 
  -7   3  17      776.81      903.30     92.06 o 
  -5   3  17       12.54      -57.22     57.22 o 
  -3   3  17      696.98      752.90     65.42 o 
  -1   3  17     1277.40     1256.99     74.73 o 
   1   3  17        0.96       69.38     73.53 o 
   3   3  17       38.07       37.09     75.68 o 
   5   3  17     2399.91     2281.27    118.85 o 
   7   3  17     1246.47     1271.54     85.14 o 
   9   3  17       70.47       42.53     82.67 o 
  11   3  17       14.64       80.97     86.63 o 
  13   3  17     1022.96     1033.66     85.43 o 
 -14   4  17        1.11       37.80     98.08 o 
 -12   4  17     1119.78      987.99     77.88 o 
 -10   4  17      456.19      450.39    147.85 o 
  -8   4  17     1417.12     1593.29    172.28 o 
  -6   4  17       73.77       26.69     81.29 o 
  -4   4  17     1318.49     1291.19    121.36 o 
  -2   4  17      475.29      388.54     69.29 o 
   0   4  17     1591.28     1782.78     91.59 o 
   2   4  17      832.64      831.64     82.39 o 
   4   4  17      237.91      230.40     79.46 o 
   6   4  17       25.77       36.20     98.18 o 
   8   4  17       33.86      130.19     71.68 o 
  10   4  17     1080.54     1027.93     81.95 o 
  12   4  17     1537.38     1442.39    107.66 o 
 -13   5  17       73.30       12.23     69.61 o 
 -11   5  17      407.59      448.26     76.26 o 
  -9   5  17     1526.52     1655.52     71.51 o 
  -7   5  17     1219.69     1216.90     67.13 o 
  -5   5  17      884.73      988.26    100.92 o 
  -3   5  17      285.28      119.89     95.27 o 
  -1   5  17      165.31      236.94    119.21 o 
   1   5  17      272.10      233.28     93.32 o 
   3   5  17       41.74       39.81     87.14 o 
   5   5  17       50.89       52.30     83.37 o 
   7   5  17     1160.54     1106.75     63.73 o 
   9   5  17     1132.87     1350.87     77.96 o 
  11   5  17        2.85      -80.43     80.43 o 
 -10   6  17        0.56      -73.88     73.88 o 
  -8   6  17      100.07     -109.63    109.63 o 
  -6   6  17      151.08      154.42     83.13 o 
  -4   6  17        1.29       -5.93     74.72 o 
  -2   6  17      401.29      431.78     77.22 o 
   0   6  17      196.78      149.44     66.22 o 
   2   6  17      358.02      362.63    108.14 o 
   4   6  17      541.75      454.38    126.02 o 
   6   6  17      136.34       97.64     79.25 o 
   8   6  17       66.33       23.44     66.89 o 
  -5   7  17      187.77       64.84     82.41 o 
  -3   7  17      231.07       71.54    114.82 o 
  -1   7  17      153.76      -28.89    135.36 o 
   1   7  17      388.33      459.62     74.41 o 
   3   7  17       27.57      146.11     78.72 o 
 -16   0  18     1316.03     1143.94    105.50 o 
 -14   0  18     1951.48     1904.65    138.98 o 
 -12   0  18       88.50      169.93     91.38 o 
 -10   0  18     1526.70     1388.86    136.63 o 
  -8   0  18     3015.91     3061.60     79.90 o 
  -6   0  18     4674.51     4823.17    103.10 o 
  -4   0  18      239.36      189.67     81.13 o 
  -2   0  18      770.30      569.14     86.16 o 
   0   0  18       19.24       29.11    102.80 o 
   2   0  18     1625.67     1777.98     83.41 o 
   4   0  18     2743.83     2648.44    101.31 o 
   6   0  18     1054.24     1201.02     75.75 o 
   8   0  18     5567.97     5442.06     96.86 o 
  10   0  18     1436.54     1380.53    100.76 o 
  12   0  18      802.56      729.49    101.77 o 
  14   0  18      495.19      677.80    101.57 o 
 -15   1  18      120.79      155.85     72.61 o 
 -13   1  18      866.25      906.17     69.45 o 
 -11   1  18      221.68      208.25     72.76 o 
  -9   1  18     2528.71     2453.79    102.28 o 
  -7   1  18        7.40      -35.00     65.48 o 
  -5   1  18      248.93      193.55     61.40 o 
  -3   1  18     1340.95     1408.63     87.03 o 
  -1   1  18      219.42      139.94     72.56 o 
   1   1  18      443.56      372.74     95.08 o 
   3   1  18      436.33      393.08     76.47 o 
   5   1  18      118.85      225.22     68.32 o 
   7   1  18     2146.95     2170.58     61.28 o 
   9   1  18      749.61      698.07     72.27 o 
  11   1  18     2576.54     2749.71    104.40 o 
  13   1  18       53.66      166.52     81.58 o 
  15   1  18      107.45       90.76    151.45 o 
 -16   2  18     1052.93     1023.26    101.79 o 
 -14   2  18        0.58        1.36     74.24 o 
 -12   2  18     1596.36     1554.91     67.65 o 
 -10   2  18      889.42      823.50     63.46 o 
  -8   2  18       19.34       11.06     56.16 o 
  -6   2  18     1455.63     1421.06     59.64 o 
  -4   2  18      903.86      849.68     63.01 o 
  -2   2  18      564.56      643.21     84.15 o 
   0   2  18     1264.83     1505.75     64.73 o 
   2   2  18     3307.67     3270.94     68.60 o 
   4   2  18        8.07      121.01    102.35 o 
   6   2  18      102.40      -46.57     65.14 o 
   8   2  18       63.87       -5.64     89.49 o 
  10   2  18      385.47      469.39     79.44 o 
  12   2  18      258.24      294.56     87.23 o 
  14   2  18        0.73       35.73     79.60 o 
 -15   3  18       56.49      -33.68     83.48 o 
 -13   3  18        9.97      126.61     82.60 o 
 -11   3  18        3.05       60.31     63.57 o 
  -9   3  18      152.68       57.67     69.55 o 
  -7   3  18        3.72      -62.80     62.80 o 
  -5   3  18      111.21      103.50     59.13 o 
  -3   3  18      282.48      310.92     80.66 o 
  -1   3  18     4747.31     4806.88    167.62 o 
   1   3  18     4034.03     4015.52     92.94 o 
   3   3  18     1609.52     1684.94    162.07 o 
   5   3  18       90.06      140.09    117.00 o 
   7   3  18       49.11       22.39    130.22 o 
   9   3  18      141.06      176.93     79.10 o 
  11   3  18     1285.73     1218.70     89.16 o 
  13   3  18      391.46      497.03    158.41 o 
 -12   4  18       22.26       16.66     82.66 o 
 -10   4  18       13.13        0.37     66.68 o 
  -8   4  18      274.28      143.19     81.58 o 
  -6   4  18      286.03      436.53     84.86 o 
  -4   4  18      855.94      876.73     90.22 o 
  -2   4  18     3288.39     3250.89    238.27 o 
   0   4  18      232.63      375.78    149.92 o 
   2   4  18       66.41      153.04    150.58 o 
   4   4  18      864.85     1068.41    185.16 o 
   6   4  18      358.58      483.46    123.75 o 
   8   4  18      145.75       68.14     78.76 o 
  10   4  18     1037.90     1058.80    128.26 o 
  12   4  18      206.06      114.81    108.57 o 
 -11   5  18     1389.82     1270.09    164.17 o 
  -9   5  18      405.95      306.33    108.11 o 
  -7   5  18      728.92      724.04     66.24 o 
  -5   5  18      748.15      762.90    104.35 o 
  -3   5  18      524.06      643.06    156.21 o 
  -1   5  18      634.42      690.88     96.89 o 
   1   5  18      859.63      763.84     79.85 o 
   3   5  18       87.34       43.27     82.13 o 
   5   5  18      705.04      592.22     90.85 o 
   7   5  18      180.45      204.87     72.28 o 
   9   5  18     1689.32     1519.63     92.81 o 
  -8   6  18      202.64      150.60    101.72 o 
  -6   6  18      434.31      407.73     96.22 o 
  -4   6  18      379.27      300.14     93.40 o 
  -2   6  18      356.18      441.15     87.13 o 
   0   6  18      526.05      552.49     86.43 o 
   2   6  18       37.14       24.76     89.04 o 
   4   6  18      525.71      565.70     82.69 o 
   6   6  18     3031.18     2624.76    258.84 o 
 -15   1  19        6.96      -85.41     95.54 o 
 -13   1  19      201.62      136.79     74.66 o 
 -11   1  19      193.20      175.77     81.12 o 
  -9   1  19      707.89      764.16     62.82 o 
  -7   1  19       10.55       93.39     61.65 o 
  -5   1  19       19.91      -61.45     72.52 o 
  -3   1  19      772.44      751.57     67.69 o 
  -1   1  19     1891.86     2087.94     87.90 o 
   1   1  19      446.30      539.80     63.76 o 
   3   1  19     1116.72      931.96     83.07 o 
   5   1  19       57.42       94.27     64.66 o 
   7   1  19     3794.04     4062.64    128.30 o 
   9   1  19      558.04      635.65     60.07 o 
  11   1  19      497.89      635.81     97.79 o 
  13   1  19       69.06      -39.98     91.28 o 
 -14   2  19       98.15      135.05     67.81 o 
 -12   2  19      422.93      509.52     73.30 o 
 -10   2  19      445.16      500.28     66.52 o 
  -8   2  19      948.54      957.92     64.65 o 
  -6   2  19        8.12       95.93     63.33 o 
  -4   2  19      369.33      452.34     64.99 o 
  -2   2  19      426.70      466.09     55.29 o 
   0   2  19     3936.53     4075.94     91.10 o 
   2   2  19      876.82      734.61     63.25 o 
   4   2  19     1930.79     2013.79     83.56 o 
   6   2  19        7.08     -135.79    135.79 o 
   8   2  19      866.56      827.93     70.28 o 
  10   2  19       63.83       16.01    134.59 o 
  12   2  19     1502.12     1460.40    105.20 o 
 -13   3  19        1.93      143.68     71.54 o 
 -11   3  19      728.75      616.08     86.58 o 
  -9   3  19       93.30      135.35     68.35 o 
  -7   3  19        5.09       -1.34     64.17 o 
  -5   3  19      916.31      991.38     73.74 o 
  -3   3  19       53.36        2.09     64.93 o 
  -1   3  19      308.01      278.58     91.10 o 
   1   3  19      204.67      133.01     91.10 o 
   3   3  19     1451.74     1605.29     82.81 o 
   5   3  19       75.37       80.37     77.22 o 
   7   3  19      988.38      804.73     98.16 o 
   9   3  19      191.34      497.93    151.42 o 
  11   3  19      209.02      262.04    109.82 o 
 -12   4  19        1.78      -55.17    154.05 o 
 -10   4  19     1336.24     1147.12     87.32 o 
  -8   4  19      518.96      429.14     87.58 o 
  -6   4  19      411.98      372.26     69.08 o 
  -4   4  19      223.72      233.12     85.06 o 
  -2   4  19      582.49      704.23    119.50 o 
   0   4  19       64.09      148.65     74.02 o 
   2   4  19      676.16      645.96    150.25 o 
   4   4  19       22.92       66.01     77.55 o 
   6   4  19      504.62      464.30     87.34 o 
   8   4  19       11.00      -49.50    178.44 o 
  10   4  19     1391.54     1138.55    123.13 o 
  -9   5  19       16.83       68.77     66.82 o 
  -7   5  19      532.21      455.04     81.06 o 
  -5   5  19     1496.80     1536.14    109.90 o 
  -3   5  19      136.74      107.16     84.65 o 
  -1   5  19      138.41       18.13     93.15 o 
   1   5  19       63.04      -35.45     93.19 o 
   3   5  19     1682.11     1402.01    101.15 o 
   5   5  19      873.83      655.57     82.20 o 
   7   5  19      385.19      276.68     75.52 o 
  -4   6  19      126.35       53.63    300.33 o 
  -2   6  19        0.29       55.53     79.23 o 
   0   6  19       91.72       34.19     64.94 o 
   2   6  19        0.39       16.32    127.45 o 
 -12   0  20     4129.14     3956.13    152.05 o 
 -10   0  20       33.98      -90.97     90.97 o 
  -8   0  20      140.18      148.58     80.82 o 
  -6   0  20      383.12      518.66    165.35 o 
  -4   0  20     2452.75     2545.91     89.55 o 
  -2   0  20      194.67       80.57    169.36 o 
   0   0  20      362.14      335.26    125.94 o 
   2   0  20        2.97       83.45    164.80 o 
   4   0  20     4287.75     4587.53    347.87 o 
   6   0  20     3899.42     3418.56    137.57 o 
   8   0  20     1299.08     1388.89    108.17 o 
  10   0  20       66.77       73.50    117.77 o 
  12   0  20      399.05      384.66    158.43 o 
 -13   1  20      522.29      421.12     68.99 o 
 -11   1  20      995.36      891.15     85.51 o 
  -9   1  20       61.89       95.23     66.31 o 
  -7   1  20       26.48      -42.38     70.98 o 
  -5   1  20      436.49      398.54     73.34 o 
  -3   1  20        2.83      -65.66     65.66 o 
  -1   1  20      296.26      326.56     62.38 o 
   1   1  20      520.52      607.79     62.90 o 
   3   1  20      281.07      273.05     89.65 o 
   5   1  20     1590.46     1489.01     85.49 o 
   7   1  20       89.74      141.70     61.00 o 
   9   1  20      439.21      367.65     62.74 o 
  11   1  20       42.57       75.08     71.68 o 
 -12   2  20      152.65      223.55     77.62 o 
 -10   2  20       64.43      208.53     74.32 o 
  -8   2  20      367.28      373.08     68.60 o 
  -6   2  20      611.49      761.90    140.54 o 
  -4   2  20     3117.27     2956.47     80.27 o 
  -2   2  20     1993.53     2067.57     89.42 o 
   0   2  20      128.42      110.19    144.11 o 
   2   2  20      513.97      548.70     68.89 o 
   4   2  20       38.32       91.26     91.19 o 
   6   2  20      273.68      357.35     78.90 o 
   8   2  20       80.82      174.05     89.29 o 
  10   2  20        0.74     -130.19    134.08 o 
 -11   3  20      375.15      292.55     81.65 o 
  -9   3  20      674.10      598.65    131.44 o 
  -7   3  20      979.22     1230.18    210.49 o 
  -5   3  20     1830.40     1911.95    176.25 o 
  -3   3  20     1662.27     1389.36    136.99 o 
  -1   3  20      735.53      688.49     66.89 o 
   1   3  20      269.13      107.92     70.30 o 
   3   3  20      319.40      355.53     87.55 o 
   5   3  20       97.55     -103.14    124.97 o 
   7   3  20       88.81      238.18     91.60 o 
   9   3  20       38.27       -2.08     84.84 o 
  -8   4  20     2268.34     2532.63    230.13 o 
  -6   4  20     1140.69     1133.15    139.43 o 
  -4   4  20      487.62      548.67    151.19 o 
  -2   4  20       68.69      -13.57    112.10 o 
   0   4  20     1177.52      982.67    159.53 o 
   2   4  20      105.75       21.24    100.23 o 
   4   4  20        0.71      -97.67     97.67 o 
   6   4  20      356.98      547.06     94.04 o 
   8   4  20      299.16      471.67    123.60 o 
  -5   5  20       40.58      229.45     87.98 o 
  -3   5  20       85.72      160.07     92.15 o 
  -1   5  20       33.50      101.83    153.40 o 
   1   5  20       57.63       39.76    121.85 o 
   3   5  20     2073.17     1924.85    260.00 o 
 -11   1  21        1.71       26.70     69.25 o 
  -9   1  21       21.68       90.05     66.58 o 
  -7   1  21     2210.48     2084.28    127.98 o 
  -5   1  21     1248.37     1123.98     71.15 o 
  -3   1  21     1024.14      956.46     88.51 o 
  -1   1  21       37.44       40.42     67.54 o 
   1   1  21     1252.62     1325.58     63.35 o 
   3   1  21     2153.26     1914.86    161.08 o 
   5   1  21      629.80      354.44     73.46 o 
   7   1  21        3.42      -77.94     77.94 o 
   9   1  21      623.65      585.09     73.53 o 
 -10   2  21       30.41       11.56     57.82 o 
  -8   2  21      530.21      584.83     90.36 o 
  -6   2  21      111.00       15.29     91.61 o 
  -4   2  21      235.43      288.46     85.29 o 
  -2   2  21      232.35      177.30     73.30 o 
   0   2  21      976.83      962.54     75.54 o 
   2   2  21      713.14      833.46     74.33 o 
   4   2  21       18.77      -83.15     83.15 o 
   6   2  21      146.47       66.88     80.14 o 
   8   2  21        2.47       19.60     74.08 o 
  -9   3  21        2.91       29.56     72.97 o 
  -7   3  21       22.48      116.72    105.20 o 
  -5   3  21      421.34      368.91     96.19 o 
  -3   3  21      368.98      582.62    123.89 o 
  -1   3  21      120.78       42.06     63.95 o 
   1   3  21       13.45       42.84     81.61 o 
   3   3  21     1296.45     1349.30    100.64 o 
   5   3  21      258.31      290.73     94.87 o 
   7   3  21       13.34       47.36     68.85 o 
  -6   4  21      173.71      212.62    109.70 o 
  -4   4  21       10.28      -30.69     90.59 o 
  -2   4  21       82.68      -19.96     82.23 o 
   0   4  21      574.53      613.39    132.18 o 
   2   4  21      625.73      522.13    249.27 o 
   4   4  21      751.91      483.38     95.51 o 
  -8   0  22        8.29       11.43    104.48 o 
  -6   0  22       46.03       93.52    110.03 o 
  -4   0  22        2.92     -113.13    113.13 o 
  -2   0  22      774.87     1003.25    102.03 o 
   0   0  22      745.78      882.69    112.96 o 
   2   0  22     1724.81     1894.59    103.84 o 
   4   0  22      141.19      414.85    114.81 o 
   6   0  22     1770.64     1756.72    278.39 o 
  -9   1  22       52.35       20.29    119.16 o 
  -7   1  22        0.76      -39.10     75.92 o 
  -5   1  22      243.98      329.01     74.42 o 
  -3   1  22       82.29       44.77     81.00 o 
  -1   1  22      497.51      325.03     77.08 o 
   1   1  22     1735.23     1950.42    144.20 o 
   3   1  22     1381.29     1377.03     91.42 o 
   5   1  22      498.72      456.21    107.44 o 
   7   1  22       75.40      -71.15     71.15 o 
  -8   2  22     1233.87     1080.98     84.39 o 
  -6   2  22      272.41      110.28     76.98 o 
  -4   2  22      179.98      -42.59     71.55 o 
  -2   2  22       43.79      -55.56     73.10 o 
   0   2  22      247.28      285.83     72.77 o 
   2   2  22       87.20      143.74    109.31 o 
   4   2  22      246.73      287.03     83.82 o 
   6   2  22        4.92      -99.02    107.36 o 
  -5   3  22      181.98      160.58    154.77 o 
  -3   3  22       79.67       -8.06     79.19 o 
  -1   3  22      202.40      174.61    116.23 o 
   1   3  22      194.81      195.43    116.52 o 
   3   3  22      322.71      390.56    142.71 o 
  -5   1  23        2.73      -42.85    163.84 o 
  -3   1  23      419.47      313.31    106.31 o 
  -1   1  23     1300.53     1050.67     74.20 o 
   1   1  23      211.20       84.23     72.57 o 
   3   1  23       62.40      219.25    187.64 o 
                                                 
